# Supplementary material for: deltaXpress (ΔXpress): a tool for mapping differentially correlated genes using single-cell qPCR data
Source: BMC Bioinformatics. 2023 Oct 27;24:402. doi: 10.1186/s12859-023-05541-4 (PMC10605457; doi:10.1186/s12859-023-05541-4)
Supplement: Supplementary file 1 — Additional file 1. Example files for the ΔXpress app. Zipped folder containing example data in three file formats (.csv, .txt, and .xlsx). [file 12859_2023_5541_MOESM1_ESM.zip]

Archive with 3 entries (3 files):
- Example Data.csv
- Example Data.txt
- Example Data.xlsx
