# Supplementary material for: deltaXpress (ΔXpress): a tool for mapping differentially correlated genes using single-cell qPCR data
Source: BMC Bioinformatics. 2023 Oct 27;24:402. doi: 10.1186/s12859-023-05541-4 (PMC10605457; doi:10.1186/s12859-023-05541-4)
Supplement: Supplementary file 1 — Additional file 1. Example files for the ΔXpress app. Zipped folder containing example data in three file formats (.csv, .txt, and .xlsx). [file 12859_2023_5541_MOESM1_ESM.zip › Example Data.csv]

#Example file in .csv format. Please remove this line before loading the file in the dXpress app.
Sample_Name	Group	AKT1	ALDH1A1	ALDH3A1	ATF4	ATF6	ATM	BACH1	BAX	BBC3	BCL2L1	CDH1	CDH2	CHEK2	CMBL	DDB1	DDIT3	EIF2AK3	ERCC1	FDXR	FOS	FOSL1	GADD45A	GAMT	GCLC	GCLM	GSTP1	HEY1	HIF1A	HMGB1	JUN	KDM5B	A	B	C	D	E	KDM5C	MCL1	KRAS	KMT2D	KMT2A	KEAP1	NFE2L2	NANOG	PMAIP1	PHLDA3	PHB	PCNA
A_C94	Group1	14.12157311	10.74228103	11.7206534	12.12935497	15.45815297	15.24121426	16.29399205	12.58474151	16.25028892	14.63985279	18.00242913	14.30486846	16.69804149	15.89768746	13.76187512	14.80204608	16.5256986	14.22496913	14.03060109	10.72563461	15.01419719	17.05166648	16.67445365	15.56859368	14.7310148	12.77490298	18.5832004	11.64112794	11.57702341	18.02927506	16.45264264	9.94830473	11.934657	16.23914074	14.06421542	13.76158461	14.99508024	12.72805542	15.36368212	15.68466867	15.44536181	15.56863012	13.41178855	15.21137316	22.25724928	13.50712754	13.60381308	13.73438897
A_C94	Group1	15.12157311	11.74228103	12.7206534	13.12935497	16.45815297	16.24121426	17.29399205	13.58474151	17.25028892	15.63985279	19.00242913	15.30486846	17.69804149	16.89768746	14.76187512	15.80204608	17.5256986	15.22496913	15.03060109	11.72563461	16.01419719	18.05166648	17.67445365	16.56859368	15.7310148	13.77490298	19.5832004	12.64112794	12.57702341	19.02927506	17.45264264	10.94830473	12.934657	17.23914074	15.06421542	14.76158461	15.99508024	13.72805542	16.36368212	16.68466867	16.44536181	16.56863012	14.41178855	16.21137316	23.25724928	14.50712754	14.60381308	14.73438897
A_C51	Group1	15.59016565	10.88402068	12.36266949	12.72856331	16.39300794	16.20180968	17.04468219	13.16222445	17.339355	14.41104177	17.0478473	15.9763016	16.85101478	16.26572778	14.81317479	17.42647108	17.17656441	15.34085793	15.34247876	11.57217912	16.26422823	18.72290241	16.79110692	17.36692609	14.13955421	13.06497024	20.52075511	12.18257152	13.13749667	18.04638675	17.02634418	9.825290702	12.67302913	17.70031057	13.95814247	16.42736286	15.43016136	12.38931729	15.94499711	15.99592848	15.6413673	16.42871958	14.63090606	16.34856639	20.35001446	13.92314877	14.34969623	14.9638344
A_C95	Group1	15.12527145	11.64557078	13.54262106	12.75918686	16.30618103	16.53499252	17.17468049	15.15465159	17.67322598	13.67698437	16.0393317	14.96458932	17.97102644	17.9015814	14.58514179	18.5675922	16.77545533	14.74751236	18.06521209	12.61533973	14.32839328	18.66743869	18.42776307	17.1225741	14.09540592	13.26108329	18.86589265	11.7217837	12.88017551	14.91997826	15.72858257	10.94251174	14.05461624	17.67587027	14.66281835	14.89529038	14.82125569	13.08175779	15.54591454	16.73899787	16.14975053	17.00052368	14.69586733	17.11263157	20.45783722	15.55847611	13.88410088	16.02447213
A_C50	Group1	14.51767368	10.23107918	12.16875927	12.35264444	17.05952644	16.02689935	17.68423619	13.1744246	18.69454266	14.05146941	17.37883013	15.57533543	18.39795928	15.85110893	15.03559215	15.38699953	19.48034374	15.57886688	13.97460193	10.9979329	15.06141904	18.57407988	17.40761256	16.09416806	13.3632225	12.86717901	19.94024248	11.30073863	12.41524994	16.45815196	17.26163518	10.66698128	13.70727819	17.38457764	14.00120987	14.95400993	15.28175955	13.61998174	15.2924843	16.75791078	16.34746672	16.28079909	13.71032401	16.09305945	20.67772421	14.87266796	13.78898242	15.07224484
A_C96	Group1	13.50651544	10.10286624	13.42682153	12.18450432	14.85908041	15.06303592	16.4912694	11.98093435	15.5263324	13.03354016	20.49917266	14.95148888	16.98637557	15.6096	14.14659595	14.33099661	17.59608137	13.65146252	11.89195569	13.09930558	13.40652234	15.12562683	16.52555208	15.52502132	13.23272026	11.39987096	17.82644945	10.97826565	10.66265832	15.77744283	16.74912477	10.10611024	13.13097915	17.37858772	14.17940963	14.48088979	14.06109847	11.91980301	14.02551451	15.91339897	14.69303935	15.96777441	14.4446924	16.20037345	18.57404866	12.58058694	12.49661581	12.85570844
A_C49	Group1	14.03363316	13.13054229	15.14952848	13.17816012	15.98192796	16.59686869	16.91810108	12.80613524	17.10007869	14.12666581		14.30193177	15.70199387	16.17951504	15.06194196	15.5466087	17.37228741	14.31238873	15.64433032	12.45868998	15.13683197	17.37232494	17.71515161	16.65226347	14.22621976	12.58707248	18.38187342	11.13501104	11.65635727	17.38280424	18.09003505	10.02131677	13.65702284	17.71602779	15.59988495	15.21807952	14.78158858	12.95095408	14.84748338	15.68945035	15.77481994	16.33587804	14.98183334	15.95224847	19.68056822	13.88948319	13.17196104	15.28247669
A_C48	Group1	16.52028	10.96915949	12.47933327	13.37844037	16.27095606	16.22934551	16.49408354	14.79741654	18.27546856	15.91258294	18.01303862	17.23635605	17.60323656	16.66421852	16.60357922	16.40066011	17.9622511	14.97017558	15.2222418	12.60522975	16.06664408	19.65914183	17.69205439	16.2941961	15.03204131	13.87463852	19.97815788	12.32773735	13.08686063	19.40729771	16.77957824	11.65323159	14.62199061	18.74561777	16.67751838	15.22440513	15.77076676	14.00837032	16.39824566	17.71971049	16.48025873	16.37524486	14.90805792	16.28668826		15.63367793	15.14872924	16.44072836
A_C01	Group1	13.88251248	12.36887044	13.9174173	12.10403036	15.35086442	15.29743636	15.98868924	12.35767291	16.55869668	13.69483877	17.43122096	13.49725235	17.52048341	15.57674035	14.77476286	16.94292693	15.93355885	13.99489063	14.41760031	11.51254913	14.62185696	16.01009452	17.28294201	16.98651121	13.79277432	11.99373913	17.50838387	11.10394639	12.29279678	17.65094936	16.49532685	8.923106702	11.81123181	16.96777639	13.95283157	15.48581434	14.29426272	12.44578778	14.51849684	15.97577265	15.82773632	16.23754167	13.76083238	15.64482271	18.50930972	12.9703567	13.66180381	14.13056808
A_C02	Group1	14.85265179	12.08948219	17.34158489	13.02375041	16.4243777	17.21209714	16.68983173	13.82215707	17.35064084	13.79025461	17.39914463	14.36423339	15.77884214	15.49095344	15.42305384	19.97515108	15.88982206	14.49437767	15.51931314	13.31021163	14.56956124	16.92955664	17.69864413	15.51906911	14.1782959	12.36931105	20.5204398	10.42366358	12.38744146	19.00562055	17.22242183	9.799148881	13.44838189	16.54842983	15.04822331	14.04638225	15.10307294	13.18191218	15.66044281	16.33562861	14.94428797	17.11208301	13.81011287	16.28657007	20.88532807	13.88681151	12.95832942	15.78472728
A_C46	Group1	14.48125419	11.1429711	17.78549209	12.64348687	15.4706493	15.83289692	16.59513266	12.90816949	16.46561411	15.15993105	16.5011945	16.60042287	16.28920633	15.52783241	15.19977785	15.45557466	15.39298701	13.88796051	14.78133319	13.0345864	17.70875263	17.11528009	16.39385598	15.99262438	14.17367584	12.40269045		11.49279395	11.83466932	16.37928904	17.31830508	10.64382	13.64882506	17.35118351	15.92903346	15.14675712	14.98848387	13.27202544	14.67870008	17.58836552	16.64093824	17.04976872	14.66864976	16.56950517	17.73141369	14.21027227	13.2285112	14.36821497
A_C03	Group1	15.273967	11.4975768	21.30854043	12.38055036	14.91674035	16.57598738	15.64242253	13.21347269	17.82375884	13.78829635		15.39306517	17.52783055	15.81150909	14.28839482	15.01666069	16.72346902	14.53620532		10.48942615	14.17369575	17.97677298	16.89847055	17.25797449	14.00951823	12.82384225	18.91335911	11.15945325	12.0723152	16.33030547	16.77906817	10.43694512	13.42252063	16.28873675	15.14723088	14.30526168	14.93708645	12.36687213	14.52340582	15.64287972	15.6143915	16.43215645	14.17563109	16.05472091	20.96882309	14.76107975	13.43528309	14.6909099
A_C91	Group1	15.43634548	11.24673645	11.75713876	12.38197916	15.72941554	15.77355375	15.93782005	12.91524717	16.60475639	13.30818631	19.42126341	15.23795222	17.27660973	15.80305674	14.70977749	17.28809972	15.90089467	14.45403373	13.85527097	14.22229716	14.77669471	15.11432364	16.61412074	16.51018606	13.46238814	13.52290578	19.03213506	11.64191326	12.61552291	16.59948516	16.62476968	10.11233661	11.61594454	16.68031854	15.50566108	14.73842336	15.31294416	13.38448247	15.75528499	15.94171396	15.88539059	15.80417434	14.05023409	15.96391038	18.8729845	13.3222942	13.83118594	13.21372259
A_C54	Group1	15.02444467	12.33512218	13.73265297	12.15803142	15.14984503	16.75970816	17.29956707	13.16351958	17.67780576	12.36763344	18.15508276	15.45598433	15.49489423	16.10088255	15.38453972	15.95704025	16.75914124	14.0220231	15.18616879	12.08395615	15.8391757	15.81702324	17.22012583	16.30405451	13.68690229	12.60363581	17.92313929	11.08086681	11.97350271	17.46114279	17.59102424	9.808136568	13.49243324	18.94241839	14.44835543	13.28626165	14.96719229	13.51566506	14.76189524	16.18752092	16.07474004	15.69519955	14.0220965	16.29971244	20.90260509	13.96396097	12.80034502	15.11881356
A_C92	Group1	13.58903903	11.20180507	17.03887868	12.72111561	15.58927986	15.42389415	14.9428337	14.27477009	19.29254192	13.56622837	15.6010977	14.74834526	16.24083936	15.44997729	14.33890961	16.95261304	15.87664765	14.77524121	15.66358022	11.79260034	14.73453332	17.77159254	16.73415655	16.11375925	14.24056844	12.51037109	17.34222332	11.08766825	11.90558456	18.44720876	19.10245578	10.03551319	12.05919195	16.58300271	14.40737685	15.08475994	14.23195938	12.20310613	15.04584851	16.50382172	15.93802444	15.86093167	13.81110261	16.67495599	18.14903536	14.15434178	13.74840054	15.37247947
A_C53	Group1	13.83842469	10.60083556	9.20041665	11.99854007	15.15066571	16.36353419	17.6117699	11.72875868	15.31420528	13.2368871	16.05845567		17.27466216	14.38941616	13.68185024	15.65449225	15.38372977	13.10800664	11.98568357	15.97032888	14.76845343	14.99028736	16.59834021	14.56579312	12.49376584	11.81287365		11.75463744	11.970507	16.92640514	14.60552921	9.968740653	13.73803702	16.60447258	14.42113193	13.64465408	14.46304913	13.07802461	15.48839102	15.42753295	15.37689952	15.55737332	14.65839871	15.95002385	22.41113737	12.48523837	12.7584342	12.17193848
A_C93	Group1	14.54213504	11.01812983	11.76970062	13.09166044	15.37476289	16.6667739	16.85141583	13.25025392	17.92040703	15.02435567	17.0594676	14.79080737	18.07125771	16.20164479	14.75584966	16.41517801	16.39010896	13.85791195	15.50910983	13.52007004	14.54729645	17.4018292	17.01017278	14.0815354	13.03313439	12.54765703	19.34644945	11.26011317	12.6458507	14.90993784	18.92828485	10.69163274	14.3155236	17.77290632	14.80684909	13.96124534	15.11177753	13.63032493	15.98504854	17.56671449	16.20856867	16.17180858	15.40930594	16.23791723	20.50302345	15.08485718	13.83661502	14.25928047
A_C52	Group1	15.20057697	10.87968104	18.72455724	12.96184787	16.32480141	16.58163352	18.98991057	12.75536386	16.3324657	14.4323556	16.93773949	15.5896905	18.86950568	15.46971419	14.97000049	17.50362759	19.46712242	14.91797924	14.48279225	15.14945731	14.46560694	16.77736915	17.03802736	17.26654253	14.15453049	13.34532736	20.11504504	11.62709226	12.00503994	20.12638833	17.04684515	10.72998591	13.65664777	18.2458713	14.99145811	15.35739021	14.57558334	14.09638095	15.47341318	16.52087135	15.29269945	16.3772705	15.47377626	16.95448517	21.87994646	13.64480547	14.80317437	14.57695381
A_C45	Group1	14.29342976	10.84851212	16.98178797	12.44511341	16.26685318	18.2107103	16.383289	14.51596375	17.48687583	13.82014575	20.64728917	14.73191381	17.06330253	16.41079365	14.50672325	16.57848947	17.08251471	14.5057834	16.81941202	11.61429599	14.87164685	18.28360264	18.18779537	16.73460886	14.90909355	13.49955721	19.92826006	11.14006399	12.11706009	18.90056139	17.32042474	9.897327641	13.71498297	16.50935111	14.34882588	15.27761878	14.92830416	12.59170312	15.39996825	16.22676491	16.48063017	16.93234973	14.62291501	16.58997956	17.94848858	15.1760131	14.05028905	16.09228511
A_C04	Group1	14.29651181	11.31875794	22.11471654	11.86795655	15.26248983	15.61681741	17.71505984	13.88867377	19.31822896	12.72516631	19.36944848	15.04439628	15.33246737	16.33297867	14.23754647	14.34065167	16.99944674	13.91928486	17.31157283	11.72019326	14.26655437	17.81183529	15.6998365	16.98784278	13.6806071	12.08425894	19.97284997	10.57110102	11.70617518	15.48780097	16.56197802	9.977368064	14.06271682	16.70293897	13.92688647	14.73017177	14.5429489	12.19510166	15.54064601	15.74293039	16.15849302	16.14093398	14.68924858	16.27798601	20.53308509	15.34278727	12.17253496	14.83750003
A_C44	Group1	14.4392601	11.24496817	11.65864246	12.6607718	16.04296654	16.5228858		14.23845658	17.49447425	13.71128461	15.45346906	16.99662317	16.53165368	16.20739833	15.20713056	17.50595754	18.05933668	14.64623522	14.29987718	11.18835497	14.87751392	17.79243874	16.67621919	16.62791802	14.94790707	13.64264024	18.48748847	10.79280676	13.21404185	17.0559072	15.86747703	10.77820955	13.61499091	16.7363519	15.13437427	16.28565028	15.0090939	12.56252793	16.51719772	17.68603617	15.48262211	16.42561107	15.44707421	17.47102467	20.43309569	14.78947659	15.18431852	13.71179696
A_C05	Group1	14.20560662	10.62304387	15.21959821	12.15744108	15.60000071	16.30141389	16.48313089	12.98016229	17.25216083	14.12808175	16.30820302	15.84086518	15.29970683	15.1979635	14.66375936	15.63711389	16.88917755	15.0816111	13.49100323	10.75914256	13.58868171	17.1360903	15.88861426	15.69184051	13.2656885	12.74942693	18.23151031	10.03250591	12.2361983	15.8515837	17.78179609	10.71448015	13.38790091	18.14159682	14.87248578	14.81724351	14.79434055	12.38851081	14.35551431	17.28780053	16.04779727	16.67563059	13.99216248	16.22900832	19.42194401	13.38831771	13.77796165	13.2925114
A_C43	Group1	15.56416035	11.36025416	15.29761086	13.10708723	15.81540115	15.51798397	16.22976892	13.67724498	18.04220844	15.50080911		16.62361007		15.62049859	15.17082861	15.52455186	17.46124809	15.85418295	16.00437421	13.6739198	16.55478108	17.49294944	17.1727402	17.09952701	16.05552635	13.20294485	19.05094939	12.42985701	12.52271025	16.72903748	17.52968038	10.16621722	14.12545229	17.39846053	16.69044639	15.46556545	16.29691968	13.57125268	15.57779509	16.65816193	16.43370936	16.94384918	14.4713827	15.99254409	19.88472772	14.96227188	14.21020636	15.75414343
A_C06	Group1	14.46514437	9.936317683	13.88329727	12.02706377	14.94694462	15.8882079	16.17299973	14.5108432	18.22996921	13.04465852	18.49611192	15.74858286	14.79027028	16.46971047	14.51200497	14.86688669	16.03193395	13.72265219	16.7962411	12.41289967	14.74083037	17.18233934	16.21306685	15.34646232	12.88658863	11.46236696	18.98980584	10.21117578	12.20715907	18.16562495	15.90013176	9.706135008	13.38208147	17.36418935	14.25851206	14.72139093	15.36774344	12.53885384	14.70465416	15.38250442	15.51219964	16.27244913	14.01164469	16.020321	20.00960083	15.12980677	12.28937695	14.63313244
A_C88	Group1	14.33954928	12.114972	14.56027994	12.35764052	15.5875729	16.03561921	15.98123557	12.88101828	18.10910702	13.50068159	16.57654844	15.25775352	16.66311545	15.93459828	14.36969844	16.66422724	15.65348307	14.31256848	14.80167135	13.14600714	14.1560556	17.5012584	17.27650303	14.83711614	13.77561958	12.26066556	18.89033124	10.56932001	12.16392533	15.94813327	18.39093517	10.41464783	15.53255314	16.94205651	15.01606276	13.98199909	14.98879271	13.36064315	15.46089109	15.99139197	17.76954768	16.39362519	13.82400876	16.43731351	19.21389808	14.26727469	12.69615587	14.53070773
A_C57	Group1	13.81356906	10.59451814	13.14676135	11.59111369	15.23556706	16.07508083	18.08075367	11.86566216	15.78484803	12.28962946	16.11438893	19.4003015	15.86659497	14.74170321	14.12929429	14.54571226	16.55281817	13.02635608	11.87094914	15.23275848	13.40639797	14.18113064	16.62637887	14.64078623	11.84474201	10.99298921	17.69649564	10.59850231	10.57960146	18.47885959	15.64587864	9.353793809	13.479849	15.72235204	13.56181769	13.34058262	13.78592142	13.53425653	13.8454403	15.24200015	14.4863599	14.9436909	12.78612242	15.645146	20.68722955	12.29941243	12.7417864	11.15923662
A_C89	Group1	13.7500706	9.821587069	16.13849838	12.21174013	14.49840037	16.11632428	16.32196541	12.02055428	15.61693153	13.13852043	18.73423337	13.27028864	15.86269939	14.97551887	14.34446309	15.6529563	15.77443121	13.45542196	13.43018467	13.73676714	14.78563105	15.30863158	15.34138872	15.54336572	13.04433509	11.74427483	17.93494394	10.33084965	11.92567308	17.87671588	17.0975907	8.922380289	12.11467423	16.8498248	14.93999647	14.37419564	13.86465193	13.12545143	14.33011512	15.51211984	15.64262316	17.15092497	13.59335143	15.91512423	18.94256089	12.60330886	12.83513078	13.60486195
A_C56	Group1	13.82444847	12.27745152	12.12310342	11.94906411	14.55322565	15.86674165	16.46083823	13.02321589	17.9645369	13.1561633	18.22370462	13.26808267	16.59710905	16.18501724	14.22985865	14.93048726	16.68331401	14.77132394	14.62404303	12.63254592	13.62262619	16.22673803	17.58287547	15.58323224	13.04623636	12.00891508	18.19893328	10.54824475	11.63043524	16.26079792	16.02297837	9.153664623	12.42792903	17.75990161	13.68160783	14.24511773	14.39590405	12.48574499	13.97408795	15.2895073	15.73820141	16.26538483	13.59316863	16.26875047	18.99281618	13.38521588	12.64701237	15.10600698
A_C90	Group1	14.42345787	10.3765994	14.96876273	11.70766846	15.90232743	15.04154367	15.56519723	11.84057012	15.37619055	15.48726397	17.74569087	15.14976355	19.3209693	14.23372057	13.8380631	16.01856886	20.8694692	14.04623357	12.78140415	12.99832797	14.51828119	14.5829715	13.74756505	15.28119113	13.65025962	12.2825587	17.41348564	10.37941829	11.51462191		16.33329066	10.49062548	12.88606354	17.54808147	14.78985697	13.60080662	14.13673055	14.08575511	15.40925298	15.42035415	14.04585279	15.79669938	13.97422333	14.77216622	19.48892318	13.91215488	12.99530108	12.1595904
A_C55	Group1	15.32823467	9.852173401	13.1844151	12.03117692	15.96078374	19.37933676	16.33320279	12.81174962	17.60151356	13.66063874	21.09073684	16.51782118	17.6400356	16.65746444	14.81317124	16.18149296	16.10442371	14.78723139	14.72480545	11.86685132	14.6763519	17.47386339	16.70353508	16.360123	14.30430681	12.46484096	18.17842137	11.52749702	11.80050921	17.92228518	17.80710399	9.620519644	13.00978675	18.59018314	14.35160288	14.69538354	15.29322021	13.56070306	15.60548055	15.42239595	15.65476308	17.1150342	14.29960745	15.96217056	19.99944961	14.04782167	12.81628933	14.74485114
A_C42	Group1	14.40831397	11.51159773	15.74013033	12.33381004	15.93875094	17.77681491	16.12198826	13.36196175	17.82195905	14.94813495	18.83952531	14.96910803	18.43747875	16.03506862	14.38319028	16.90011223	16.01214745	14.10601787	14.96433805	12.08176005	15.18509888	16.82454769	16.66179854	15.31956364	13.99277956	12.6554528	17.2806399	10.93447244	11.89280791	18.69244563	16.76988259	9.970509684	13.07743869	16.74275203	14.51100285	14.87908878	14.92767315	13.30640056	15.55666671	16.12834768	15.10981528	16.34323735	14.59406371	15.91580165	19.95991394	14.68910743	13.74559691	14.60324921
A_C07	Group1	14.71318666	10.38367988	13.48805261	13.22599761	16.84144777	16.73367377	18.26274374	13.81069754	17.29152775	15.15433339	17.16732851	15.5352632	18.380931	16.5849939	15.340826	17.93024334	21.59080783	14.98195384	14.31927624	11.31079172	14.46102088	17.53329365	16.41956802	17.65583952	15.68538058	13.54931013	18.34293223	11.49059458	12.33997998	16.94229878	19.50865012	10.62604656	14.40337629	17.0058611	15.41284506	15.25127786	15.26978157	12.65621395	15.62296688	16.92794297	15.92964893	16.23703776	15.00534244	15.73114386	21.96467118	14.78342023	14.51465362	16.70799804
A_C41	Group1	14.25777793	9.982468345	17.05489936	12.74018431	15.37865622	15.83315143	16.11626434	12.55256373	16.82940038	13.18127962	17.41370304	15.6930464	15.6847893	16.55644447	14.31677276	15.73225746	17.19142953	13.90391004	14.33103317	12.9025403	14.91245023	16.52236463	16.12064231	14.69907629	13.41562866	11.59713153	17.60008806	11.13801637	12.12457665	16.57546754	17.21139216	9.747288744	13.60980462	16.58565614	14.16494382	13.70408201	14.73018947	12.93745913	14.67225189	16.24523387	15.70667156	16.18333947	14.25749034	16.25333646	21.56158084	13.17296631	12.78960556	14.58842073
A_C08	Group1	13.81586119	11.93489074	15.84948534	12.0633214	15.51322063	15.74971109	16.50372784	13.2223737	17.49631558	13.84501148	18.01209028	13.61865727	17.26790112	16.84277493	14.65613113	15.46754235	15.77851147	14.30664475	15.26844922	15.16276299	14.65073701	15.88670585	16.94807098	17.72471906	14.21533621	12.62223825	20.61829277	11.30610234	10.63552938		18.2409525	9.820418299	11.59400441	16.45052188	15.72539076	15.35505671	14.03615207	12.69978577	14.70869602	15.89905073	15.09809947	17.35947036	15.00134146	16.20182249	19.80537117	13.94339501	13.07863255	14.41407455
A_C40	Group1	13.46968483	11.9152791	13.91685697	11.49127185	14.31362589	15.16230751	16.12182466	12.11809792	17.91464197	13.64132292	17.74663159	15.15845762	16.45494557	15.18347	13.48236582	13.96666365	15.83560543	13.45593097	13.47529805	11.34556349	14.58102146	18.19608476	16.1750938	14.48567533	13.66126242	11.21818184	16.4741911	11.12307187	10.16677143	18.19203446	16.51937187	9.685974642	13.15445859	17.79291103	13.31138164	13.49148163	14.06700479	12.19523771	13.84205562	14.7389117	14.186785	15.85149694	13.95970328	15.44028112	20.48158506	13.22470422	11.9775102	12.92564948
A_C09	Group1	14.44181243	10.37605191	13.95973499	12.51981939	16.17685582	16.26744112	17.16982985	12.81893964	16.77367179	13.61601409	17.41040176	15.25301295	16.54952802	15.93019372	14.42905691	14.45208406	16.27312618	13.44995189	15.63873953	12.53702708	14.12786784	16.49388514	16.16200903	13.69609409	12.9790819	11.69643109		10.38132877	12.03847007	15.5092716	19.15524965	9.949966437	14.36005847	16.63377098	13.92343349	13.76174504	14.63869713	12.45278411	15.85656603	15.8341591	14.84658098	15.68348326	13.21113786	15.77982918	20.50846047	14.58745711	13.07789454	13.8685736
A_C60	Group1	14.28361264	10.80474976	15.01251777	12.3676425	15.86959866	17.17745736	15.96495139	14.63051125	18.0192836	14.10581774	17.80902954	14.57568043	17.78972424	17.64803374	14.82445059	15.89919378	17.36147919	14.51161833	17.10610923	13.69571849	14.22179152	16.64876478	17.27146298	16.42507017	15.22287412	13.51971699	17.07679401	11.05488238	12.11245615	18.37764503	19.06229838	10.34524987	13.08380964	16.12949055	14.84010729	16.17554508	13.9796924	12.14344605	14.94423888	16.02921861	15.73383794	16.35287377	14.68773511	15.80036609	19.73869287	14.49031444	14.06914275	15.98592492
A_C86	Group1	14.07610178	11.38095725	17.1875578	12.49002084	14.59722376	15.44034343	17.42174935	12.15190613	16.46346433	13.94167852	16.33087858	14.37228458	17.8228921	14.28367651	14.4801603	14.43577323	15.86310437	14.1948042	13.72224355	11.88941642	16.35387629	16.78160393	15.26662081	14.48067858	13.4556225	11.52943708	18.22161917	10.68920914	11.53179787	15.77313899	16.99636549	9.721771834	12.94826649	16.85029434	14.2009733	14.40730424	14.32459018	12.74049492	15.6074301	15.8826248	16.03345382	15.52328088	13.77233232	15.77357719	18.14867544	12.60930156	12.82376167	14.20140022
A_C59	Group1	13.95990032	11.2046095	15.64423563	12.38562968	16.27910361	15.75470987	15.71377074	12.95830705	18.28469896	14.79689418	18.33315509	15.10749759		14.95664111	14.47519622	15.25193382	16.98925918	14.2324739	15.37444657	14.08193423	15.00054165	17.86794966	16.66777685	17.69738594	15.68020403	12.77375569	19.2603595	11.83081073	11.52758523	16.91011762	18.13271197	10.94031879	13.78457535	18.94470753	14.57646293	15.24716498	14.77213508	13.37647207	14.59216558	16.14440511	16.86625169	18.09713919	14.51830399	15.8310363	20.8405607	13.45865627	13.58248716	14.73902906
A_C87	Group1	14.97213842	10.53942187	13.3390344	12.58971205	16.30984361	20.86964681	17.30462534	14.62900386	17.09481815	13.474025	16.86472472	14.78125514	16.3841121	17.1699745	14.57139022	18.865219	15.66193185	14.04932199	17.96686788	12.06370324	15.02971725	16.70466291	16.45489711	16.34393493	14.59103401	13.08716816	17.62471004	11.555501	11.89757962	17.14793743	17.05841838	10.62959783	13.44172468	16.03964397	14.77926669	16.94726575	15.1604758	13.71003716	15.51163456	16.56599916	16.04548265	17.52588188	15.45786836	16.26760355	22.85255454	16.04569839	14.3369777	16.08364577
A_C58	Group1	14.15731988	11.24766844	13.0931812	11.99290411	14.31456272	14.94178224	16.17136382	12.47229012	18.05063056	12.86957424	17.10628388	13.28726129	17.24636064	15.23688547	13.68969659	16.88745394	16.2752054	13.18928759	13.54201091	13.05006415	12.48448613	14.15981175	16.68811378	15.65823758	13.30469657	11.85873112	19.56113756	10.3298111	10.77357149	15.80143934	17.59218933	9.271356889	12.77775061	17.07098096	14.84309461	14.49159732	14.10629864	11.23130852	14.0437833	15.84720015	15.69216009	15.96704758	14.08188659	16.06624009	18.44275977	13.28736183	12.3027497	14.58732279
A_C39	Group1	15.49319477	9.652368352	14.61571502	13.60863512	16.21439065	16.24898882	16.3177077	11.2106845	15.49597236	12.98007875	15.7762181	18.78934239	18.4552782	13.54631536	13.69124484	16.79806143	18.53969482	14.12030458	11.09797736	13.50935937	15.28729217	14.82693395	14.95430548	14.18128461	11.57579255	11.22721803	18.06759693	12.87708992	12.90906441	18.88786214	15.61166819	9.575486809	22.32164407	19.3764058	15.66364641	15.33334768	15.50238541	13.70295769	16.39096457	17.90924573	15.78423178	15.77907855	13.55024139	15.887438	21.2265184	12.90981151	12.37049247	12.64734307
A_C10	Group1	14.08794032	11.20005687	12.31684602	12.91871562	15.59562452	16.80679352	16.56311649	14.51985244	17.19030405	13.45184789	15.9742189	15.0090857	17.17469057	16.17371572	15.09998628	14.55338777	19.02056596	14.37456899	15.48244514	11.19810519	13.93327858	17.79467308	16.27007686	16.01720422	13.51758006	12.84508494	18.81846722	10.57718771	12.36981438	15.24939177	17.90013924	11.06977193	14.63793959	16.37689164	15.312304	14.5824798	14.41388917	12.94658648	15.47658331	16.98372504	16.20633403	16.12167077	14.66298851	16.46002106	21.97486098	15.32829606	13.74913125	15.15250507
A_C38	Group1	14.01195078	11.075609	14.1392455	11.91770526	15.69095206	16.19910424	17.08508137	12.57302111	17.16585247	12.44385028	20.5277063	16.4578638	15.75741467	15.82055106	14.16793864	15.10486471	15.67385783	14.24366891	14.14063757	14.42114875	13.98345085	16.64417586	16.15642877	16.23462459	12.66069559	11.94574722	19.75187492	10.77716161	11.97438718	17.30566623	17.12795389	9.58058538	14.41007699	19.39358875	14.71988623	13.94486046	15.09950343	13.47376461	15.24980762	16.29215105	14.9489481	17.227172	14.55721193	15.80764996	19.15431192	13.74217704	12.38521807	14.54831838
A_C11	Group1	13.24306918	9.591132917	13.55408527	10.72045397	14.31908778	15.70250966	16.44380241	11.98329945	17.11725749	12.04914954	17.19243375	13.7040244	14.49959902	15.66198802	12.88280045	13.6912166	15.97494838	12.58813317	13.23329668		12.4713595	15.95688905	15.62172381	15.34175654	12.15441976	10.97597363	18.67637383	9.758556913	9.674808345	15.37518545	16.49212806	8.802224828	12.19624777	17.35547481	13.22898813	13.14591862	13.28703236	11.83670779	13.43920076	14.54156165	14.08231223	14.94846784	12.93282076	15.25780312	19.40417095	13.26125117	11.63401536	13.15398268
A_C37	Group1	15.27155469	10.36653167	11.93526845	12.33164569	15.28316339	15.08094062	15.95760177	12.33555705	16.17556499	12.83453302	20.74219676		16.60425258	14.66590989	14.02169965	16.59558947	16.17281336	14.04224095	12.05268613	17.77962441	14.38241467	15.22196333	15.75183607	13.81810535	12.03199038	13.36128268		11.64329166	13.12334132	18.5279395	15.49077293	11.92784011	14.49347683	19.53007571	16.21153838	12.64106799	14.09813075	12.49637819	17.71562446	16.80018568	15.41937706	16.6158023	14.04105494	15.94703628	21.85968972	14.09854892	14.5331659	13.71301386
A_C12	Group1	15.10732219	12.40098719	17.30084034	12.66962772	15.72010723		17.56023612	13.28988105	17.29480014	14.08033648	18.88219113	15.59823246	18.6017275	15.31365548	16.31639864	15.41710319	16.87951156	13.90427902	15.60465606	12.28704368	17.72549226	18.54925013	18.12006917	15.40574342	14.90619415	13.04270929	18.33184762	10.56471518	11.32547109	16.1156297	17.75968616	10.46986386	13.5645344	17.07751768	14.88982297	14.87308331	15.51029008	14.06872422	15.4686671	16.32228878	15.79590843	16.92902735	14.04301499	15.65556996	22.00415113	14.49208024	13.28408883	14.78925738
A_C82	Group1	14.94518062	10.16180934	17.73331065	13.18440344	15.84150098	17.03179357	16.19481569	12.63376849	15.56825791	13.97334514	17.42740506	15.57231434	17.50331527	15.326642	15.06135407	15.79508549	17.23382832	15.29588342	13.71859626	11.34124347	15.51588826	14.583367	16.72156169	15.89111065	14.63854588	12.54544034	19.31890112	10.861074	11.78474341	16.88121094	16.7619638	11.22705037	13.28400481	17.63488603	15.83537559	14.86755442	14.55028556	13.79220089	14.79975897	16.64073845	14.82006418	15.95804817	14.97791885	15.50204101	18.65671176	13.297821	14.07563545	13.28827127
A_C63	Group1	14.65028849	12.29944089	22.30600262	13.08682879	15.27761944	16.27025906	17.67458013	12.88418809	18.3192031	14.74507893		14.88695029	15.83845465	15.8925095	14.12027559	14.1817211	18.32291401	14.2616119	14.09757244	11.60072903	15.36962877	16.33151195	16.56159467	16.49076206	13.22189778	12.96119043	17.8156254	10.9687504	11.07780025	16.2420986	17.73880068	9.817538923	14.70481569	17.818141	13.85249381	14.54357083	14.75372069	13.24994527	13.82025073	15.78449018	14.64096258	15.52682782	14.17902978	16.19607852	20.09827607	15.22156774	13.17069593	14.07444682
A_C83	Group1	15.28262388	10.76133286	12.73210988	13.76490692	15.72098728	16.96902915	17.90200305	13.26519594	16.6240542	14.64446412		16.03043682	17.9193317	15.65906695	14.71448409	17.68580951	22.95977622	15.46977316	14.83155338	11.61910811	16.5779833	16.37442616	17.16508747	17.85787831	17.30176615	13.81468085		12.4986818	11.9579334	21.95195857	16.84090115	10.83492404	12.89627034	16.19082931	15.22097147	16.49780716	15.40499335	14.52870865	15.65656025	16.51958127	16.40000887	16.13772446	14.66182446	16.0181204	18.57097228	14.64150757	14.90152018	14.39398476
A_C62	Group1	14.35588294	10.55348808	14.88585969	12.24200722	15.19800526	16.1132897	17.73746772	12.68570613	16.76527576	13.98504969	17.83383199	14.19518884	15.80224957	15.71195104	14.5248238	14.16842664	17.37285072	14.83234378	13.60582348	11.09854628	14.55553314	15.67028931	16.57757162	15.77959413	14.28914587	12.80309079	21.21285205	10.75587665	11.32184768	17.74859499	18.07479501	9.834999779	12.90283036	15.8591904	13.99887161	15.46590681	14.18595032	13.80179871	14.64458516	15.64767046	16.6732248	15.97905485	14.28277385	16.3314354	19.30563021	13.23503371	13.626033	14.15612849
A_C61	Group1	14.31736649	12.27319172	13.20194251	13.16219536	16.8690154	16.2511978	16.71512995	15.26080771	18.93444103	16.2979723	17.32239941	15.29793858	17.53574665	17.0087044	14.33716445	17.2130966	17.94278513	14.91801036	18.16181884	10.88915781	16.50586098	17.90031195	17.45515489	17.19315219	13.40050443	13.45259065	18.65727498	11.98227464	12.29890691	20.92357301	15.82444806	10.47398773	13.18948241	16.050356	15.28630049	15.37029388	14.82852702	12.78881571	15.68505887	15.71132308	14.96452852	16.91108015	13.64278281	16.02057283	19.15620757	15.8192687	14.7757925	16.90092073
A_C36	Group1	14.65275368	10.26997143	16.75925946	12.46092874	15.07963715	15.42515115	15.86414969	13.48823829	16.85932657	13.66932869	14.93605736	13.98131667	16.19745481	14.97202443	14.76596686	15.31779967	17.38944549	14.29640448	15.93935681	10.79424992	15.26018643	19.27292928	16.17804441	15.11024607	14.73340159	13.14374265	22.43385724	10.64957799	11.91431706	16.14159822	15.93842272	10.28054317	14.39252734	16.62592973	14.92154488	14.41698297	14.53704583	11.1349424	14.59006913	15.68550609	15.47370959	16.40562482	14.2569803	16.05357372	19.19741595	14.39763131	13.44017408	15.38048399
A_C13	Group1	14.75737014	10.56692477	17.37257686	11.95260229	15.68628079	16.83961133	17.38256111	14.25309793	17.0502314	13.87021682	16.51397736	13.96141814	17.15059738	15.04912155	14.91804215	16.48203783	15.79034559	14.36827191	15.55897115	11.08451325	14.09383179	18.162189	17.21415836	15.91433638	14.41921289	12.44458166		10.20762726	11.74671181	16.39635649	18.48369624	10.31699118	12.71164143	18.42878024	14.53107511	14.39030109	14.01601408	12.48210939	15.57894302	16.7264571	14.87802725	16.49573882	15.02245354	16.63255966	20.65750255	13.40608117	13.26061076	14.95296327
A_C35	Group1	13.57666637	12.81884649	18.2524051	12.18690516	15.63541957	17.97842845	16.02806708	12.5826175	17.25491472	13.75728853	18.44502105	12.87306232	17.57739505	17.9405136	14.55470984	16.53783851	16.56947026	14.20064672	15.53348678	13.50693636	12.71391579	15.86491762	16.4992905	16.60688736	13.77173931	12.75444872	16.96984492	10.99159938	11.08413724	17.36673764	17.107471	10.01739944	12.72803597	17.66618424	14.2781279	13.83671237	14.83012888	13.35140936	15.51423861	15.70271891	14.83377968	17.1633824	14.69706341	16.27822926	22.04675395	13.80797493	13.33168224	13.83371743
A_C14	Group1	13.47328599	9.938433492	10.60138381	12.49703277	15.679043	18.56492734	17.84347022	13.34879542	17.02527852	13.36100493	17.67255861	14.32091923	17.4889371	16.00192112	14.55767349	14.92726129	16.06507098	14.39133067	15.11772068	12.14927604	15.43528371	17.65859295	16.33633198	15.8080103	13.21642576	12.44031965		10.21824187	12.34628477	17.47932501	15.50506083	9.79476384	13.0874692	15.68891916	14.97193977	13.9481985	14.22338878	13.05091618	14.52247867	15.70887268	15.24816866	15.92536363	13.90982929	15.99361293	20.87278569	13.93783646	13.09326237	14.63798978
A_C15	Group1	14.95310672	10.72217999	13.12780349	12.30424214	15.75350478	17.34919447	17.20552262	12.89045617	17.34149741	12.61198431	18.79557036	17.8881654	16.83159897	16.34435916	14.63957329	15.10542715	16.37514466	14.15503938	14.62486262	10.94019806	15.06211722	16.40318376	18.71561029	14.84263795	12.14849168	12.67378	18.3720753	11.45348638	12.65387059	18.1926483	18.53566925	11.18657189	14.72282328	18.84943169	15.46893958	14.29870622	14.90934306	14.13514489	15.11638833	16.46120104	15.57142039	15.81366963	14.13669371	15.93835083	23.22887528	13.72232603	13.33987657	14.58223532
A_C79	Group1	14.39824926	10.19922571	14.78878166	12.02982844	15.5349148	15.83426767	16.37016204	12.6817868	17.43629278	13.4321611	17.33918678	13.35555094	15.85885203	16.05714007	14.82708005	16.02004725	16.36449804	14.19501499	14.52875686	14.31709205	14.59819031	16.84470985	17.12826251	15.73013998	13.51703238	11.7893245	20.18954257	10.6492318	11.50836146	16.63305304	17.4054518	9.812473135	13.24149136	17.32466072	15.80842082	14.93188055	14.48506181	13.02205132	14.61094626	16.66282536	16.04138596	16.70487949	14.2754303	15.96662557	20.0581946	14.34221617	13.23735188	15.089227
A_C66	Group1	14.69274531	11.44245771	13.60589792	12.74272908	15.52991963	15.29606782	17.57381911	13.1522282	18.75790011	14.41824596	15.63435211	16.51232225	16.11193281	14.70943053	14.10854685	15.91740354	19.34157666	14.36475818	15.46056996	12.21967474	15.90714035	17.27674967	17.30604147	15.75718363	14.12025871	12.8320069	17.96945871	11.25760209	11.74061434	14.76227009	17.3761733	10.81457847	12.78420289	17.75616903	14.98976667	14.2534249	14.40583502	12.30182071	15.35919798	15.47172977	15.57381559	15.59307681	14.07157895	16.12713576		14.3465478	13.47514009	14.34255123
A_C80	Group1	13.55701624	9.055315504	12.61583977	11.51291749	14.75014474	15.10760667	15.57465668	11.63821179	14.87484106	13.74809391	15.25176207	15.59649531	15.95438036	13.7688954	13.60207561	16.9205196	15.7602949	12.79267309	12.4601464	10.56560975	13.40825808	15.01437713	15.49165492	13.3021791	11.78831419	11.66882862	17.89242116	9.935063427	11.62559486	16.47830584	16.50867892	11.60418173	11.94266068	15.63918944	14.01072189	13.26135088	13.49793017	11.93231088	14.31310608	14.99343195	14.6654427	15.00185776	12.71317393	14.97657116	18.25306205	12.47014273	12.68167987	12.81418629
A_C65	Group1	14.28460174	9.957700374	12.02705029	12.47785836	15.87296218	15.40140972	16.40608932	13.39484363	17.19154003	14.36620675	16.26837466	15.29736886	17.76853137	15.28167187	14.53903098	14.18609319	15.67484637	14.96245937	15.43497332	11.53880617	13.7116363	16.69637159	17.17717281	15.81918919	13.73287086	12.71933905	18.44543596	11.12259878	12.60419436	17.11185372	18.90597671	11.36002035	12.89567553	20.51877659	15.37568995	15.6511246	14.88328605	12.68302174	14.49326749	16.02836416	15.86657324	16.11788423	13.67091094	15.83433642	18.94262057	14.73571553	14.29226779	14.79221427
A_C81	Group1	13.37764463	8.708955785	11.31098459	11.60428859	15.24514814	15.01389826	14.76024274	14.09772444	17.38394268	12.51801747	16.59266381	15.19326855	14.35165037	15.14219865	13.91522904	15.54991958	17.60340402	13.67457983	15.6750436	11.44548771	13.349821	19.34953619	15.85737663	15.11334746	13.54405533	11.91651975	17.86803769	9.508745964	11.33257329	15.55431956	17.7913331	9.699154936	13.40126357	18.38667476	13.49479048	12.86744467	14.7269941	12.91401074	13.90216763	15.59376685	15.02552293	16.12817294	13.98239826	15.30297747	19.96097743	14.66567769	12.93360839	12.55247649
A_C33	Group1	15.17455881	12.82365305	16.61145691	13.16410389	16.25770839	17.19158664	19.08771198	13.39634918	18.46388448	14.31470911	18.7232763	16.32430212	20.68306157	16.91042721	15.36964135	16.56381873	17.15791122	15.3864619	15.42892117	12.41780928	15.58746572	17.01588949	17.17596412	16.39804565	13.71588311	12.96115087	18.67220596	11.48891043	12.65532498	16.64933051	19.07044976	10.95182531	13.66022964	18.11224623	16.08964796	15.06187544	15.65722685	13.30179348	15.83447536	17.76628245	16.97825618	16.80529931	15.20282158	16.83798598	19.11603483	15.02160789	14.60594802	15.91535739
A_C32	Group1	14.72788461	9.589976435	10.52291183	12.63234616	15.58464408	15.75937237	16.92774604	13.81298779	17.53750548	14.18934883	15.45237631	15.00122476	17.44401954	15.41186667	14.24711281	15.46465742	16.12457673	14.97302796	15.01742019	10.89865047	15.39773785	16.55953373	16.99933993	15.9891627	14.02672412	12.59522751	19.14951315	10.69158117	12.54508772	17.47013335	19.32566609	10.91493145	12.79499687	18.47629256	14.71013247	15.26467162	15.23576063	12.91845893	14.72839642	17.54888664	15.25952528	16.8397939	14.30751687	16.45340513	20.59145456	14.3880647	14.27895185	14.51528214
A_C17	Group1	15.87979293	10.8328234	15.12266698	12.60483818	15.97126712	18.25175072		13.13744144	16.35460168	13.93152723	18.77076891		16.55928524	17.25472417	15.73055494	16.34212299	16.80996753	14.27950038	14.63762263	15.9382826	16.42609888	16.20243392	18.85531482	15.19100466	13.22434173	12.85969422	18.91324206	11.31435681	13.10681825	15.63188972	16.38114995	10.41053119	16.77086925	18.11475514	15.94035387	15.61205211	14.51471305	13.76393297	15.11278534	15.97964794	15.76697095	16.67213469	14.74783293	16.46650246	23.33828459	14.39678205	14.19686748	15.16057354
A_C31	Group1	14.06372823	11.2423757	14.60703554	12.49338161	15.01058526	15.9158865	17.59231326	12.14285514	17.97548444	13.11126315	18.5447741	13.89465375	16.01958029	15.43362653	14.33049242	15.02597982	18.49572476	13.56326298	13.96216974	11.61345628	13.90567461	15.70063604	16.6442831	14.72825181	12.33939144	11.770177	17.08430728	10.18009858	11.91744163	16.5307736	18.37615566	9.694110339	13.0441137	17.96963518	13.77593529	13.23614638	14.18374485	12.96682621	14.4740171	15.30369182	16.57346867	15.75877291	13.54848776	16.26007859	18.98129577	13.58532214	12.89897717	14.27358325
A_C18	Group1	14.58364312	12.30550866	18.12518626	12.35068729	16.91571816	16.17270472	16.45590942	12.75846391	17.85548079	13.23969686	18.49441919	15.84865333	17.40154057	15.00957179	14.61894603	17.93016862	17.2080898	14.19347969	12.78877667	12.16736816	16.00182005	17.24430359	16.28593361	15.8968515	14.75455003	11.88442266	16.9815329	10.4776781	11.40125961	17.98736997	15.86565959	10.59192948	13.13884017	16.77837344	14.09944447	15.04136365	14.75872889	12.73895589	15.3549961	15.67956928	15.30164929	16.48167692	14.2135444	16.41906743	18.37743161	13.31053843	13.65416227	13.1211698
A_C76	Group1	14.35308809	10.61544078	14.00439939	12.46761416	16.11409144	14.66436626	17.03362875	12.14694341	16.49739986	13.77479477	17.1782182	14.17805808	16.92672468	19.25720413	14.67640892	14.77315129	16.45972053	14.59251992	14.13829631	11.76097299	14.92497061	15.39340185	16.38560605	16.58288347	14.10722309	13.02871548	19.98636266	10.70376383	11.71578525	16.67995898	18.14965225	10.07435809	13.73311046	16.96276633	15.56206813	14.78574524	14.71773711	13.36720523	15.01327443	15.87704411	16.47313139	15.86257548	15.01537078	15.94182387	18.40424644	13.79185832	14.0483674	14.09453295
A_C69	Group1	14.52829429	11.62762912	15.81241178	12.60605113	16.47687031	17.00400834	16.22936265	12.6972815	16.55140011	13.62620005	20.14468316	13.74079003	16.02984768	14.97495252	14.30194182	15.13101899	15.91223057	13.84309596	13.83977949	11.67988402	15.33346245	16.72081964	16.4157505	15.88601722	14.47339233	12.04962729	17.4646218	11.45655589	11.41823244	15.11146222	17.54393402	10.6066207	14.45467443	16.85221046	15.58119559	14.33639205	15.05001718	12.5054514	15.11876573	16.24967088	15.36044331	16.1285653	14.3526586	16.31551997	20.87846454	13.2270684	13.07407284	14.15237272
A_C77	Group1	13.81904763	13.14262391	15.05610081	11.80295644	14.93849244	15.99703664	16.58035888	12.92061784	17.65213184	13.25114421	17.86367154	13.89596574	15.96415582	15.64448247	14.25329648	14.33648251	15.45470472	13.26291097	14.67809474	13.09187207	13.95313282	15.89440196	16.67355066	14.31093109	12.64722467	11.84123455	17.74985969	10.39411055	11.36515655	19.36935103	17.37279091	9.722972015	13.44777292	17.22189737	13.62104016	14.10140001	14.7714582	13.10909994	15.03639275	15.90655936	15.63169116	16.56458431	13.30839057	16.27661937	19.44503076	14.2685626	12.57518788	14.77626437
A_C68	Group1	14.27784614	10.07030249	17.58356008	12.2942382	15.28704436	15.55037389	16.26669086	11.57228843	16.208204	14.57136522	18.82910514	18.38182744	16.78538016	15.04660994	13.65751976	15.9596937	19.80389797	13.64373111	11.72896962	14.87304896	15.23386385	16.18731541	16.15032532	15.78639618	12.41067611	12.05908672	19.50175995	11.89600173	11.36970534	20.33422491	17.93045406	10.79410045	14.04490518	16.15127934	14.26670988	14.37406173	14.64969164	13.81994681	15.57383145	15.99523856	15.37434556	16.81825881	14.24191809	15.81388713	19.96992851	13.55090299	12.91792815	13.2206895
A_C78	Group1	14.49220606	11.98428661	17.48061373	12.35973735	17.27502619	17.9341261	16.76268768	13.30694157	17.22574365	15.21437187	19.15501944	13.83729289		16.02688432	14.87125475	15.22777841	17.47887341	15.21571042	14.87678425	14.85590152	14.16341594	15.80366462	17.64177259	16.52261562	14.47169865	12.45398703	18.75645072	11.1861136	11.4881991	18.14808426	17.8686999	10.89949092	12.68254883	19.43753429	15.4172738	14.34117717	14.43533874	13.44521237	14.9748385	16.74309831	15.97045507	16.55929198	13.83510727	15.92263553	20.48316703	14.01096205	14.15712716	14.6969433
A_C67	Group1	13.88003528	11.29524957	12.32564659	11.71428032	14.80166417	15.36871129	15.78571309	13.35181264	19.25667584	14.0835004	15.69284329	14.3500993	16.75657309	15.4200257	14.28739093	16.63881384	15.53270698	13.99481801	16.18951119	11.66454348	14.97544078	16.33905267	17.21356404	14.89701	13.04434597	12.79819736	18.32826438	11.17827436	11.50557433	15.87124812	15.31165134	9.504340311	11.44022557	16.97835751	13.98136816	13.35565917	14.75505996	12.42408004	14.8453071	15.35442241	15.89168776	15.71432542	13.70355587	16.01400149	19.85666112	14.05059513	13.40726046	14.48908661
A_C30	Group1	14.98380034	12.31133962	17.28454995	12.75822647	16.21060626	17.06850064	17.1023816	12.6850151	17.21532723	13.29796437	18.06034616	15.39360412	17.75949099	15.65285189	14.68283422	16.62619787	17.17101259	14.42933903	12.56953038	12.11534647	15.35697474	18.28233384	16.40334642	14.89931351	14.54906003	13.52577899	19.06101753	10.27583981	12.5426133	18.27344173	18.24425799	11.25467728	16.78476611	18.39418034	14.42378042	14.95852017	15.23197551	13.89635763	15.43138453	16.04901143	15.45898447	16.24130627	14.47365292	16.22065283	19.35476177	14.68989879	14.16563704	13.40514823
A_C19	Group1	14.50750632	10.94194785	15.71478789	12.53412802	16.56753355	17.73878484	16.31457977	13.6701804	18.15296131	14.11277656	17.92494202	15.14433255	17.26050861	16.89168233	14.95672735	16.47635614	16.06591607	14.84074461	15.5999051	12.54836108	15.61773488	20.83414022	16.65074518	15.06180056	13.3833862	12.88615682	20.39229096	10.84567569	12.00524991	16.91365792	19.42671864	10.51163807	13.22764015	18.82039414	15.13512878	15.29081169	15.2542391	13.05133238	14.78096586	16.46092034	16.06061254	16.79597172	14.6349768	18.10003912	19.25575003	14.99931186	14.12629701	15.74534697
A_C29	Group1	14.03373665	10.38040528	11.3314546	11.5975636	15.58470175	15.15887319	16.5601024	13.43773621	17.72599886	14.82186962	16.50874086	14.23085283	15.90491685	15.19314711	14.1812999	14.9758774	15.17372174	13.59074584	14.70489828	11.42231656	14.8414418	17.46249505	16.4866006	15.16454092	13.73564308	12.52330368	17.63632698	11.65141228	10.64021237	15.99356693	17.31985367	10.56746726	12.50430777	17.18119912	14.48192079	14.80784842	14.24265503	12.38810009	14.77079212	15.65102426	14.57758501	16.09769917	13.73177585	15.07323465	21.93756928	13.89184651	13.45617462	13.05376596
A_C20	Group1	14.26080342	10.75764834	13.64417055	12.91136188	15.60455919	15.39207418	16.31183166	14.44024148	18.02631526	14.13771941	17.67252423	13.98947753	17.98743043	17.61300752	14.49882747	17.41999118	17.41990223	14.58913687	18.79982749	11.89282863	15.41805565	19.25214941	16.4845158	15.98371563	14.24964814	12.8147203		10.74443784	12.75340795	16.44998372	16.41340063	11.29852594	13.8744935	18.40854133	14.70590014	15.33705039	14.80620283	12.23426581	15.58178955	16.72826276	15.87285047	17.17867533	14.47061057	16.12193254	19.62002452	15.26808101	13.56781509	16.05609596
A_C28	Group1	14.59466212	11.32477526	14.32822538	12.16949814	15.56059134	15.32874061	16.16301731	12.22399668	17.54865322	13.36510894	16.80981901	16.26346897	16.92210388	15.95361805	14.45973703	16.13146868	15.90019702	13.79024435	14.33599974	13.29975733	15.66925402	16.6557041	16.76184773	14.77342708	13.1201226	12.66348349	17.83874861	11.25401891	11.61492749	18.03478686	18.54582633	10.32327265	12.99983891	15.82779233	14.525921	13.93453175	14.84459154	14.02950577	14.65109385	16.67076132	15.514626	16.31722395	14.19038707	15.62779962	19.19522163	13.79518827	13.21038994	14.21792661
A_C21	Group1	13.51555941	10.29815412	16.76226363	11.37535802	13.74507994	15.81203043	15.42484868	11.64216233	16.65245001	12.39794102	19.72900617	13.74890123	16.14822477	15.02398924	13.71133598	15.92204869	16.21052073	13.20644914	13.91062752	11.50288949	13.49021066	14.81650405	15.0815875	15.87979664	12.9678937	11.77674277	18.17095342	10.17651444	11.17190015	18.18025406	16.69647956	10.19326316	12.08620241	17.18035576	13.40838784	13.25085016	13.11212923	12.09536724	14.00537871	14.68043318	13.48583613	16.05832125	13.15556221	14.86662065	19.51317792	13.56422746	11.66982647	14.29049875
A_C73	Group1	13.67995527	11.5023627	15.48481988	12.17349272	15.42193054	20.52196088	17.54516847	12.29237798	15.91824319	13.39647433		16.15954575	16.50763297	15.31630589	14.49260534	15.06415765	16.1107832	13.47767549	12.82385343	14.0524013	15.34811813	16.3306093	16.7487881	16.5114677	13.70605527	12.59794799	20.98905121	10.5994299	10.5075513	18.11026073	18.07126626	10.57173037	14.09037499	16.6715072	14.61022192	13.20891615	14.49491667	12.69476818	15.43301559	15.61304116	15.51289724	16.44620804	14.29687039	16.42429532	19.73664806	13.66406281	12.69141751	12.78593268
A_C72	Group1	14.57046791	10.64009552	11.04560924	11.86020829	15.73559873	15.66857941	15.7372752	13.79588491	18.76031152	13.36077354	15.84601378	14.58774898	15.82544584	16.44176813	14.70232006	15.62639672	19.16168094	14.99187466	16.45585403	13.24895869	13.82586872	16.3082594	17.45846012	15.68003011	13.57171425	13.2256544	19.77243523	10.49934318	12.68569405	15.88911772	17.48757119	10.57167888	13.46869878	17.31375141	14.68538969	14.70725976	14.7333756	12.60990596	15.89608693	16.24819531	15.37692609	16.3000747	13.90753191	16.16929879	18.92040207	14.74434598	14.18173607	15.03181691
A_C74	Group1	15.83529773	11.15534018	18.74406692	10.50203998	14.3877855	14.6199498	16.39832863	12.03742159	16.74592214	14.68490496	19.22445235	15.10763769	16.15895384	15.33835835	13.1220929	14.06984043	15.51728772	12.27326493	12.1554694	18.35684162	10.79400667	17.13639278	16.99236729	15.62725337	12.36288629	10.95086605	18.77227745	13.30743792	11.0133823	14.77370845	15.41160024	9.597783837	14.71325567	17.26939956	14.46205205	13.74427537	13.86832156	12.84790391	13.73685482	15.19973997	15.26564531	16.47917234	13.84424979	15.55460643	18.29913438	14.58531115	11.55729275	12.97133667
A_C71	Group1	15.61489883	10.45135692	15.23764773	12.92940845	17.12789728	15.99896448	16.21629467	13.50017662	18.30198607	14.13908291	15.8109687	16.67559964	17.0658963	17.16907683	14.61480673	14.65260987	18.29452645	14.62309402	14.92266143	10.6014226	15.17531809	17.16610604	16.59850799	16.53763845	15.13405957	13.53990154	23.0911336	11.257135	11.93000526		17.75721157	11.47766482	12.81644812	19.31376434	15.82250228	15.6595467	14.62359128	12.83359271	15.03804739	17.45986844	16.39438273	16.7956535	13.87964019	16.10145646	19.08754584	14.11907336	13.98824125	14.67464707
A_C75	Group1	14.12873023	8.982510762	13.2315593	11.27116051	15.22210285	15.74219217	15.59360689	15.21876487	18.38355884	12.67564654	14.8427239	15.1152087	15.93148575	15.10905751	14.04390115	14.2211379	16.84754557	14.4966577	16.32396854	11.81390048	14.84946589	19.86695448	17.35126803	14.2954907	12.80322181	12.64583021		9.489780277	12.31855695	14.33966186	16.80425964	10.70510032	12.93078636	18.9984499	14.3249618	14.62057918	14.13357531	12.49200357	13.97091885	16.09301436	14.86261157	15.36496817	14.05815047	15.98358446	18.98586991	15.32179846	13.23520165	15.63207969
A_C70	Group1	15.04816681	10.6303756	13.40574305	12.23785107	15.15675395	16.52394853	16.1377878	15.00037333	18.92370844	14.76274019	15.95392658	16.01783657	17.02641732	15.35039009	14.25840757	17.49014268	16.85838958	14.71527504	17.54227866	11.43513557	14.92800418	16.52398926	15.92633284	17.96092588	13.8937762	12.71208769	17.28449093	10.80407794	12.44607958	21.99947678	15.58927335	10.7549851	12.37076384	19.08012559	14.5277697	15.28501788	14.92573788	12.00129111	15.53447696	16.0159468	15.44189211	16.67584985	13.43597375	16.25784666	19.78304967	15.53416066	13.89973538	15.30660077
A_C27	Group1	15.29990002	12.41323764	17.12631489	13.07188788	16.72305297	17.17730983	18.61995678	14.53377883	17.66110043	15.35577071	20.02734208	14.64389553	17.24574609	16.82271514	15.33482532		18.34218513	15.28310339	17.12228554	12.61225277	16.59424105	17.91245431	17.84306463	17.02023941	14.96767045	13.27746009	18.71017283	11.68903652	12.29048833	17.37157446	18.35638581	11.46152958	13.92804404	20.52115365	15.56098435	15.82598564	16.24795477	13.06469661	15.30911071	17.07538863	15.85824686	17.55848394	14.45299313	16.40553403	20.51974839	15.0230757	14.11572852	15.94506257
A_C22	Group1	14.23970173	10.70843222	10.74875703	13.12932245	16.53095153	18.6494387	16.27064245	13.81436321	18.90898417	12.91725452	16.12597173	15.69259961	16.379477	15.84549931	14.17167827	15.78609323	17.02577116	15.73667166	14.78195189	12.91159872	15.68048284	19.66124081	18.06160805	15.64378091	13.49275772	12.44031945	19.63676161	10.65493403	12.73644273	17.64802139	18.3544419	11.48286862	12.85817573	21.40351028	16.09390382	14.78749815	14.54554192	12.6924901	15.31068702	16.71586018	15.47360261	15.61584995	14.99611657	15.92963558	19.64709748	15.44754103	13.77224965	13.80306827
A_C26	Group1	15.15957885	10.74559691	15.84870587	12.60803391	15.44703914	17.81803934	17.6821661	12.97117938	18.35523241	13.88751457	15.14752995	14.81556149	16.78300994	15.91388804	14.40631455	15.90952663	16.81512769	14.60731542	14.47952729	13.68613658	16.51977474	17.05596328	16.6785162	14.76034679	13.6012711	12.46763648	18.80481464	10.83953454	12.10672473	17.83756644	19.53836286	11.11910822	14.83791818	17.96958938	14.62844015	15.42515999	16.01670106	14.03960135	15.880161	16.49957671	16.20087314	15.96147742	15.82176979	17.3855154	20.26618312	14.06277849	14.16831242	13.89775616
A_C23	Group1	15.05707343	10.63859641	11.02588833	12.82368894	15.85015336	16.88133411	16.20237974	12.92990681	16.75136899	13.14969021	15.37634761	15.93453139	15.54048776	15.8153243	14.56783432	15.9512262	16.75196666	14.39464337	14.90165939	12.03754533	15.26746561	17.19157504	17.00349597	15.49472725	13.12266285	12.41727828	20.91357051	10.78671671	12.18686114	16.97198086	17.96201715	10.83835906	14.90428811	17.90838937	14.43500125	15.06222111	15.17118688	13.42838183	16.10071253	16.4692462	15.54106192	16.44849938	13.17796134	15.84854957	20.45683949	14.68158951	13.33915764	13.02776762
A_C25	Group1	13.94495763	9.413095254	12.85904885	11.83328506	15.14016374	14.83176724	16.8387723	12.45899202	16.95718172	12.63515772	17.19350912	14.87612197	15.29385153	15.3305668	13.79711705	17.09842801	15.48728246	13.97995469	15.01018462	13.01265742	15.86569599	16.86055781	15.8700987	14.19495319	12.00239616	10.91443991		10.72923103	11.74136345	16.16510303	14.73936956	10.11101467	13.76792576	16.50914869	14.3460893	13.34672248	14.04483162	13.22677962	14.98312456	15.36131264	15.00416003	16.47198555	13.71783994	15.5405372	20.18430634	14.18547241	12.27498889	14.44524181
A_C24	Group1	14.9091554	10.39843154	12.85747718	13.18239976	19.20683083	15.92363791	15.80734931	14.11411946	18.32267428	16.26962047	15.79333093	16.92693562	17.91902177	15.70338616	15.12007348	16.80636177	18.87651321	15.4019219	18.64702985	11.13136987	14.19362031	16.06543499	17.11364942	16.22697314	14.69170273	13.34909154	18.71817135	10.86964623	13.60353416	17.20602586	17.3989942	12.41384712	13.45254709	17.38287556	15.71585375	16.73975343	15.14436855	12.43242495	14.67672656	16.85017138	16.86000477	16.60334912	14.42007872	16.39401448	18.9834246	15.47295324	14.10666919	14.92895566
B_C94	Group2	16.17263855	12.65778951	15.74136417	12.92320737	17.30787059	15.21888301	17.61859227	15.24372534	17.33793065	14.75719339	19.61520007	18.21001269	19.01559302	18.65706119	15.35721587	18.33172019	17.69602659	15.49670944	18.10883431	13.99984521	16.02419378	19.90804027	18.17247676	19.83331971	15.32709296	15.02698484	18.96042559	11.26069051	14.84084857	18.19831066	20.36752871	13.54406825	14.45958706	17.5601227	16.04020578	16.27426288	16.1232271	14.01650257	15.7567171	17.70617533	15.58706203	18.44066728	15.04607558	16.4168707	20.95844823	16.7485439	15.33674609	14.02647574
B_C95	Group2	13.72336387	10.32777414	12.53634218	12.88948329	17.20716345	15.14631183	16.3238724	13.69083055	19.10874441	13.38550364	17.83348466	16.44357157	16.01706002	15.08879078	14.55584323	17.68272446	16.38950315	14.70696296	16.21868488	12.24858203	15.57375697	17.27570278	16.51592901	16.32304497	14.82310415	13.29611925	18.59902432	9.658376784	12.95790234	18.83167548	16.86539251	12.08547931	14.03680438	16.2357863	14.49967245	16.54912149	15.1472011	13.34913814	16.52421695	17.01393147	15.98468952	16.01167169	14.31611675	16.53167598	21.51785445	15.2411254	14.02645273	15.56787773
B_C96	Group2	14.21976338	11.09858461	11.26265876	12.16643592	16.14545106	14.48972479	17.77719625	12.53123717	15.49589144	12.67532287	19.10425355	17.3176287	16.30312695	13.68501947	13.85865912	18.16197466	16.57544805	13.72939696	12.07974295	13.02638269	14.4718506	15.62135072	15.58278915	16.24142582	15.43271998	12.8867845	20.76427954	11.037144	11.81587342	18.74812944	17.36718608	11.32343081	14.83266252	17.17776577	14.75592475	15.12242732	14.32487795	13.33051588	15.05807104	16.24391964	16.14319242	16.63531913	14.76053565	15.5104123	18.48014052	13.21768972	13.62810374	12.39467075
B_C49	Group2	15.04548782	9.694552396	12.72523323	13.20469908	17.48586759	15.67791459		14.37742201	16.68900573	13.265935	17.86842289	17.50382119	17.89843674	16.21359651	15.71031457	20.24313822	15.96906691	15.40359721	15.75092825	14.44302239	15.64789695	18.32380392	18.51558301	16.35627288	14.32407083	13.48814049	18.36844825	11.91174233	14.18800856	16.65950155	16.30693932	13.34167928	13.61655611	17.75183959	15.08167326	17.82183302	15.02955968	14.42305306	17.41047209	17.93157797	15.38873274	17.28392946	14.55422183	16.50175365	19.61649801	15.09442548	15.04367121	15.74964722
B_C01	Group2	15.57825513	11.61376904	18.00341302	13.54901938	19.81922957	16.47077138	19.22840122	14.14383581	17.71947239	14.45912053	16.68565012	18.35557229	19.63830785	17.77441395	15.20169897	17.38397087	17.3679708	15.16126621	16.28884714	14.35974754	17.59864085	17.45885714	18.72591388	18.66172836	15.60607305	14.58376296	18.02897313	11.31103709	14.32492561	18.86326582	18.75970737	14.2783691	14.05737874	17.79761497	16.23623025	16.51029355	15.78196609	15.70837184	16.03930847	16.82768503	15.43617213	18.035598	16.05163161	16.68048024	21.45079061	14.9608352	15.78765832	15.72776995
B_C02	Group2	14.95210913	12.67018718	13.31332031	13.45692775	17.47314313	16.14189421	17.04221833	14.19017027	17.30711911	15.08333696		18.35933567	16.65535893	15.5645163	16.10986895		18.25791344	15.43534344	16.78323493	12.79131459	16.45159631	17.64522706	18.00797304	18.77573499	17.85132415	14.07613879	18.37176438	11.22889451	13.99677328	17.28078172	17.83366422	13.52660513	13.7185464	17.04418218	16.36339844	16.65030508	15.36063066	14.69029448	15.78007311	18.71894173	15.28393453	17.36734428	15.48603528	15.92695246	19.32672831	15.85038948	15.73959035	14.21281912
B_C03	Group2	14.97816269	15.28636629	17.066285	11.73721507	15.87966995	14.671242	16.48264375	13.57549047	16.55251916	15.29678679	17.61757476	16.51560595	16.71142401	15.39447442	13.86215953	17.67091721	15.50845927	14.20094636	15.77742203	18.69146254	16.23062039	17.31227089	17.36602959	16.64114496	15.00123005	14.33612832	18.21602216	14.03236372	13.24744786	15.82333052	21.17879654	11.76848094	15.86078466	17.96365964	14.43068538	15.29402858	14.28015343	10.9757152	14.62699744	16.7607327	15.44814725	17.35299083	15.27650846	16.18945061	23.56474216	15.47950065	14.82207781	13.9428168
B_C91	Group2	14.75555749	10.04268686	11.40088019	13.27286072	16.32438724	16.62543045	16.76289879	13.94950548	18.82261429	13.10238336	16.00470455	17.06125346	16.56400124	15.77747742	15.30497236	17.43044798	18.03892246	14.68560727	16.31419054	16.16666579	15.57625239	17.10279166	16.99390425	16.28769289	14.58392124	13.38982226		10.29070813	13.23285668	15.81216223	16.58220807	11.29465601	13.11794736	16.83571669	14.30878122	16.27637193	15.56134644	13.67293751	16.22653553	16.85372749	15.83328704	17.19679288	15.54784081	16.96077713	20.83523354	15.63165911	14.00596611	15.74221725
B_C92	Group2	16.00438434	12.74474474	13.75137273	13.80450644	17.34414894	17.48796581	16.48397189	14.56706667	17.1000536	14.60147527	20.34578583	18.02921578	18.04597746		14.93674055	16.78403544	17.25207767	15.21318003	15.86932855	19.39100522	15.86424446	20.4663035	18.55792095	16.42596041	14.01252034	14.32646085	20.11884933	11.02878763	14.70939134	18.84181189	17.2656748	12.21930184	14.97147806	17.62515478	17.25464564	16.09244619	15.98037006	14.84303863	15.45067122	18.45349906	15.22756448	18.8998745	14.97873256	17.73118217	20.87232678	15.91884581	15.71877081	16.00759402
B_C53	Group2	15.76627506	12.82766895	13.32456054	14.43586488	18.51564013	16.60263855	18.42533556	14.24882484	17.19136453	13.63710721	18.60846753	20.24633768	20.26959897	16.97311969	15.66777961		20.23702757	15.74903689	16.20473523	14.87644624	16.30353444	18.26471466	18.1271731	17.13844116	14.25837606	14.5980004		10.72799405	14.18136591	16.20486024	17.3990586	12.88598166	13.37121737	16.64438517	16.57623492	16.66374927	15.88655758	14.49506061	16.20613219	17.27763601	15.7266342	18.06631034	14.95440046	16.11751137	21.16875963	16.94952014	14.5007305	13.25791159
B_C52	Group2	14.65020946	10.11867647	8.767643203	13.53233604	16.74150817	15.50398292	16.73493631	14.23366095	17.34045499	13.31446491	17.05351142	20.40300004	16.1653425	15.55256962	14.64222932	18.43294583	18.38612833	14.04469873	16.91540048	14.59399868	14.91959443	21.3388414	16.94171955	15.09485462	13.52498869	13.17005953	21.55978005	12.10095342	13.14756559	16.82765897	17.31691552	11.3459906	14.33941776	16.53530879	14.79657795	14.63977751	15.93997611	13.97838637	15.62623201	16.51964414	15.63765842	16.79167932	15.30775734	15.60695815	20.34203307	14.86990829	13.88129656	12.51999912
B_C45	Group2	15.34780639	11.60726903	14.76450896	13.77443606	17.27736014	17.55491984	15.55849266	14.7080554	17.61303966	14.19420323	16.92392606	19.34650792	19.15239085	16.21209813	15.22571095		17.77693532	15.42629032	18.74135373	16.51549141	16.46573254	18.12111697	19.02023965	16.1825121	14.57212707	13.99720887	18.03522478	11.11451917	14.20985988	15.64714857	17.88906074	11.96215178	13.70384843	16.80441737	15.75316035	14.95621449	15.80534095	15.36646613	16.96371705	17.17741849	15.83276392	18.92980327	15.26676381	17.00858993	21.94488024	15.83173445	15.29816273	14.31327209
B_C04	Group2	16.24276385	11.12161472	11.34904917	12.97251925	18.6106184	15.67701928	18.32432182	14.1083099	16.18577312	14.23218239	20.01919108	20.75801057	17.77002037	15.80269589	14.86184988		15.30021056	14.86395011	15.41528543	16.869743	16.97061976	15.95140037	17.27717098	16.46777159	14.15031799	14.15086746	20.16658991	11.74637322	13.78989709	18.39475399	18.22072565	13.29575495	13.79064312	17.9556131	16.0241779	14.58237674	14.76491357	14.68951173	16.21810176	16.92742219	15.97097959	16.69075072	15.95878819	16.61375514	21.55656653	14.49949255	15.23844953	12.60421194
B_C44	Group2	15.98477179	11.30826171	11.07619401	13.85604651	16.81804951	15.641163	16.95037555	13.795068	17.81205481	16.76549561	21.59410616	18.05318998	16.84019905	16.15855758	15.17702357	18.25059968	15.48062864	14.83873796	15.72870115	16.24847591	14.99409417	16.310106	17.36588793	18.17038044	17.32144081	14.17678302		10.75957927	13.07332974	17.35475	18.39429835	12.00537682	14.57444252	17.29732683	16.43999012	15.92811808	15.13794687	14.69413931	15.71132893	16.57268485	17.08918341	17.78092564	16.80816455	16.53914006	20.83981725	15.52068987	14.79716055	14.07881791
B_C43	Group2	14.93598342	11.15614134	9.867019204	13.8692774	18.23496832	16.86887892	17.99927418	13.89611224	17.38578491	16.90128061	17.7166707	23.22642695		15.79232909	15.96952554		17.5424303	15.57410121	15.21807509	12.95980773	15.77560795	16.50429596	19.28145038	19.44129016	15.71891705	13.75450376	17.75249877	11.15721807	13.63532865	17.17523182	20.47651697	13.06673186	13.02626811	16.2138213	16.99311222	16.03851091	15.60366455	14.85230944	15.49747412	16.94409972	16.31488992	17.27021555	15.76714814	16.9379286	20.49193088	15.629595	15.46643974	14.94064433
B_C06	Group2	14.37998438	12.97620317	20.69239013	11.25602347	14.47846657	14.01690114	15.95040969	13.18611955	16.52753722	12.63969382	17.69494323	16.91185063	17.92940598	16.43949808	13.73299416	14.40497522	13.9931488	13.61374668	18.24622303	15.58794121	15.93257091	15.59718687	17.62103712	17.46057671	13.40222188	12.335552	19.039135	10.58324355	12.70615546	17.07266316	17.83621717	10.28489133	13.03562899	16.44393501	13.81159767	13.0480244	13.94113	13.71613396	15.47664981	15.51188142	15.20827982	15.87775243	14.34464385	15.32282695	20.35128069	13.70296653	13.93306119	14.21564019
B_C57	Group2	16.29341302	11.7331603	16.3010803	13.30316615	16.75644312	17.71165022	18.89179806	14.35669084	17.11918297	14.6278159	19.49415974	18.01069063	18.46979403	14.90880935	14.98163323	16.69665605	18.78608182	15.36394709	15.49228555	15.54591054	17.00654822	16.0634252	17.23305887	17.00925245	15.32521644	14.00506601	17.53695028	11.24356427	13.89862787	21.93712254	17.46664897	11.65627169	13.30607065	17.10740849	14.96577871	15.36145272	16.60671434	14.7776199	17.33627885	17.54684232	15.85194377	16.85748477	15.90305942	16.3484801	21.00184333	15.34821055	15.14999931	13.96949915
B_C89	Group2	15.15062761	10.94756879	13.87467774	13.12624705	17.02219062	16.10893854	16.61614981	14.39227823	16.53047905	14.15017341	20.55161542	17.12939926	17.80649831	15.45120527	14.80781852	18.95384396	16.72980148	15.83114354	15.93496647	14.610435	16.45535854	17.03308022	17.85726833	17.5924496	15.82210661	14.13740277	17.50819249	10.51999267	14.44221931	17.93676235	18.58212721	12.67890324	13.51938284	18.59646347	15.25037593	16.79961679	15.58777698	15.39224125	15.95947017	17.01189917	15.37414171	17.63230942	15.77598439	16.95743248	19.97478341	14.39988878	15.12748484	14.49089734
B_C90	Group2	15.67839462	11.03981886	11.71358141	13.04168016	16.32959163	17.1545267	16.21373475	14.73354999	17.02859628	14.17893429	19.38802809	16.80925099	16.45021097	15.34694754	15.94194455	18.19168036	16.72890824	15.10985089	17.74603529	13.02226698	15.6359216	18.95143287	20.32450473	17.12215928	14.97653574	13.97393894	20.92434563	10.63414529	13.13354052	18.68788671	18.06778782	12.82252652	13.91753101	17.26598934	15.9744789	16.58046929	15.27726552	13.97700305	16.16552321	16.99818922	16.29872565	17.34314477	15.3833866	17.4002966	21.7033452	15.6272456	14.34637531	13.74097242
B_C55	Group2	15.17881928	12.51043052	11.19683009	13.39197778	17.28828896	16.05395942	19.50147011	14.4797875	15.78270214	13.46510136	17.41933898	19.54175675	17.83221542	16.30802762	15.31208798	18.51753848	17.05924145	15.52646653	15.29217752	13.8172482	15.48953282	16.33979928	19.15335093	18.20536935	14.705076	14.71490353	21.48854402	10.94515853	14.08639662	17.54864074	18.64476138	13.23244331	14.29013874	18.37638722	16.3270233	17.07503747	17.09991638	13.93013176	16.95536135	18.48303236	15.13441623	17.27888879	14.38044447	16.22281254	19.76780544	15.48045285	15.42743358	12.90737964
B_C07	Group2	14.0690025	9.29663253	11.67902561	13.13299833	17.03414769	15.31835746		13.0923178	16.74740774	12.21572856	17.51046504	16.94875935	18.50520869	14.00357103	13.74696366	15.94850734	17.27966291	14.40711237	12.90689231	14.36109248	15.61768261	13.85456837	16.15788216	17.60513787	14.84030551	11.97481845	17.89289256	10.50181086	12.59608614		16.13362646	10.81799122	12.87461083	15.99008493	15.33629251	16.53881872	15.03104136	14.06079401	15.66588894	17.31772843	14.26363264	19.81326592	14.80745597	15.43979347	20.46201615	13.85957959	13.25171385	13.2720224
B_C41	Group2	15.44929604	9.988080431	11.06628657	12.54544252	16.47668123	15.18326924	16.53180376	15.00989531	17.40369326	13.5252815	18.90947388	16.6258378	16.2875667	15.41458271	15.14618071	16.63410015	16.26054564	14.31090779	15.80111511	14.84650556	17.33116493	16.53850753	19.20652759	15.97852199	14.91464013	14.35709625	19.84546616	10.8177945	13.13335872	21.18337767	17.12526	12.37165862	14.39002038	17.82131141	15.5262478	14.98887087	15.63725045	13.82285697	16.33529303	17.29929724	15.70795723	16.22719734	14.66890063	15.51020889	19.71686358	14.9600026	14.58369956	15.02794818
B_C08	Group2	16.94975243	12.37808497	15.25408262	13.00714587	16.99702996	16.50973148	17.37389702	15.66326963	17.5389646	13.23137354	16.52063785	18.08844095	16.90952646	16.52033387	15.84338524	18.36299828	17.98621055	15.06872584	17.14329446	14.55362149	15.84028312	19.54760173	17.71396996	17.24683558	14.88635565	14.12206179	19.24396165	11.11287798	14.02857609	15.80554891	17.52270072	12.75039325	13.33302748	18.19706011	15.96789878	17.20505193	14.99941955	14.37408013	16.1620286	17.93446128	15.77579036	18.01472834	14.74847629	16.39348927	20.32455208	15.30912094	15.55915936	16.55838051
B_C40	Group2	15.66636628	10.78072096	10.48402902	12.45855888	18.05730829	15.97087473	18.11941782	16.21459992	17.2514188	16.67330383	20.17775814	16.92700717	17.75937716	14.99888687	15.98678164	17.38465792	16.44476944	16.1213856	16.35472576	14.73525453	16.5980481	17.92353846	16.9581692	18.38580905	15.94161984	14.7094498	18.2369217	10.55844106	14.38768385	18.51568597	19.11433875	13.19791157	12.89086735	17.51907575	15.48225221	16.88424812	15.28074023	12.87337419	15.66905396	18.6629488	16.28786899	18.12250282	14.44576629	16.1180349		15.46665774	15.2924536	17.20529867
B_C85	Group2	15.00816114	11.90287075	12.69131167	12.53410135	16.53246649	14.69065766	15.99516027	13.78406374	16.60790978	14.07432298	18.03165152	17.61948979	19.01122017	14.9989122	14.67071616	17.44654318	17.6617616	15.11784683	15.02251912	13.67261022	16.95337873	16.05562694	16.80184275	17.73758444	16.33406388	13.31595663	19.97500334	9.755723064	13.59058746	17.1732193	17.18371671	13.16917387	12.73566377	15.70223983	15.15848966	15.47469439	15.02084289	14.09990487	16.22811811	16.17113135	15.89143541	17.40913553	15.7557407	16.70956554	20.05756416	15.43337778	15.20280619	12.88865162
B_C60	Group2	15.26162182	9.188112748	10.64476381	12.40632667	15.73714806	15.15686474	17.35235016	12.32472183	16.50292806	13.01527259		18.33721025	15.81563243	14.58048238	14.40785928	16.95420408	16.24040955	14.54704813	13.30926587	14.35182052	16.66577275	16.90030165	16.2624305	17.02919095	13.72547202	13.19371061	19.50038653	10.18323051	12.86422302	16.18059182	16.34539994	12.19853662	13.76804848	17.98514041	14.82591947	15.66515309	15.0058713	12.03156856	13.88086252	17.62890599	14.79006882	16.43138381	14.38525297	16.62453829	21.15090976	13.89590993	14.11405633	11.14660213
B_C86	Group2	14.51493351	11.45697813		12.53124974	15.47113007	14.914042	18.50748732	13.06713805	16.00696074	12.81855104		18.09839073	16.45126808	14.0504981	14.72246268	16.64777404	15.76724932	13.74308874	14.62702393	12.37661485	16.39328344	15.9276922	16.88075395	17.57833712	15.38730285	13.88189676	19.7693708	10.49056167	12.10086987	15.9350472	18.4171035	12.14051965	13.56257585	17.1772086	14.98972797	16.07329439	14.55058724	12.2903305	15.75935524	17.09446283	15.73793389	16.56272821	14.89611129	16.23906729	20.25831438	15.11431434	13.75916011	10.23741785
B_C59	Group2	17.5876003	17.95956591	18.36175853	13.59782757	18.68074159		16.94491294	14.06532653	16.65464525	14.38294218	21.2175066	17.78457115	18.30443385	16.20369462	18.77182222	17.54190825	16.7688661	16.95429857	16.373535	15.87266692	16.14825807	15.87614136	18.32503848	21.3495867	16.68055279	16.74965594	18.68538769	13.0158173	15.21971276	15.93500149	17.61035796	15.88306868	16.44900686		16.40160454	17.32092874	16.23103531	15.21695875	17.39808206	17.25933508	17.22055141	18.83319212	15.33202638	16.76796676	19.85051449	13.6923755	17.30169211	16.34179797
B_C87	Group2	15.05238827	11.10028896	13.53803131	13.33814566	17.10442859	17.15508908	16.05550553	14.08490729	17.3195032	13.76647585	17.97832095	18.450209	18.08177629	15.62864145	15.95894084	20.16457545	16.6689899	16.3676366	15.45145019	19.55919135	16.58733572	17.1139222	17.2167147	17.94861001	14.7922583	14.47540096	18.99830009	10.31682688	14.9037123	19.49078207	17.4578417	13.85037892	13.28578574	19.01279188	15.21860814	16.63951563	15.29819263	15.31437328	16.2712011	16.63353967	15.51027603	19.2888195	15.91560841	16.39558298	20.38974623	14.64485771	15.07628009	15.01819567
B_C58	Group2	15.38747162	11.69755351	15.3204496	13.40227994	18.54006994	17.2874142	16.56258418	14.01900233	17.28377165	14.55344072	17.51230178	19.50602353	16.94049229	16.16605503	15.3190771	17.88492383	17.46118673	16.07864297	18.05993433	12.09926327	16.34307125	17.84961897	17.73169405	19.31029208	14.35305518	14.81239676		10.74122813	14.0329885	17.11036186	17.09110241	12.24950295	12.87174952	17.0342149	18.09027246	16.73445043	16.48779406	13.50807528	14.92327924	17.01345793	15.56821338	17.99506871	15.49564174	16.09377088	18.40933663	15.08626107	15.15583838	16.08111775
B_C39	Group2	15.89645247	13.9204372	16.99188354	12.561594	17.16483093	15.11778961	17.69140385	14.22123802	17.12264983	13.32703345	17.52468948	17.16980018	18.34966702	17.33061055	15.52752456		15.81929125	14.9977728	18.11288782	16.40038719	15.06381373	17.19698062	17.07431677	18.47675534	16.09018103	14.66941548	19.55509797	11.69217297	13.61127158	17.97543318	16.43643388	11.52013766	12.62852698	17.76563083	15.38071971	15.3871866	15.54571429	14.14236243	15.86176506	16.8212731	15.2503949	18.01883	15.75732435	16.42972192	19.54899569	14.54398042	15.28692457	15.42612209
B_C10	Group2	15.3279936	10.02787938	10.34906632	13.10708213	17.20149795	16.95756786	15.30281037	15.02842303	18.03438914	13.82749261	17.72521696	17.69382551	16.91084269	17.31222327	15.63022559	18.67693254	18.0439049	15.43890286	16.54286263	12.84574285	16.19030927	21.39379235	18.15719729	17.22889658	13.67864626	13.81289992	21.54479447	10.69922527	13.74922386	16.30429264	18.30443976	11.3652726	13.48037781	17.74704799	14.50993834	15.96465988	16.35020227	14.36237998	16.34481664	17.8337834	17.47005675	17.78639335	15.0047742	16.08154589	19.46390941	16.16219954	14.95593159	16.21614863
B_C38	Group2	15.16799494	11.30987678	9.882816558	13.04310075	17.28984576	17.80442477	17.23402013	14.07752778	17.01670578	14.80527231	18.98715819		16.28124117	15.74586353	14.74307339	19.1872175	17.21645595	14.67168514	14.58585064		15.4765698	17.5063529	16.21521092	17.97059483	15.24375544	13.82040773	19.54432031	11.12088189	13.39124631	15.76116823	18.32904399	12.06149006	14.50749095	18.07360975	15.7587014	17.11830856	15.10488984	14.41200283	15.98126978	17.4272425	15.08542554	16.47399428	14.95715968	16.45077184	19.58140442	15.76675569	14.57658561	13.5808975
B_C11	Group2	16.1574747	12.85716645	14.08439585	14.65685386	17.94096853	18.3611721		14.38899005	17.53696822	16.7162711		18.88225209	19.93523516	19.23156795	15.63297263		17.79363986	15.47945703	19.0995177	15.90546835	15.86112835	17.54805732	21.7027228	19.55049336	14.78989237	16.21891537	18.77583286	13.12791656	14.10344979	21.43708187	17.04823512	12.81776395	16.96616287	19.99947601	18.51665445	17.58053707	15.25869979	15.32569288	16.86985058	16.58116283	15.87835221	18.14065693	16.20685073	16.07172223		18.34324497	17.37581237	15.81471941
B_C37	Group2	14.72632393	11.4306981	9.979983375	12.45764757	16.40264039	15.44654319	15.78013386	13.36387253	17.02877223	13.47445042		20.53299668	13.82199828	14.32537948	14.41880672	19.37689485	16.56447414	14.68430026	13.68076401	16.21702815	15.90720428	16.65338623	17.18439716	16.29420776	15.16439516	12.33676408	18.83512701	9.917827269	13.07554593	16.5939195	16.93300904	11.3341948	15.06963908	16.60102532	15.66715618	14.909638	14.9154404	14.53064977	14.7805211	16.70284026	16.67949078	17.16451208	14.82431806	15.68943353	19.23301787	16.05622314	13.62058863	14.60742767
B_C12	Group2	15.63524934	11.83795677	13.02238717	13.69315903	17.44113417	17.00674675	16.56364928	15.98761833	18.01454122	15.17733177	17.10556397	18.20529526	17.11076513	16.48679363	16.09902865	19.30580578	16.99682618	16.01429895	17.05236112	11.76585999	16.01006169	18.05072985	18.019326	20.36266694	16.40747284	14.31470855	17.92118485	11.09247516	14.00483396	20.02096974	17.92852091	13.33634594	13.38720339	18.76813111	16.35134973	15.333006	15.28191268	14.99428368	17.46348566	17.21626657	15.38115008	17.86750109	15.19145068	16.00114899	19.87978793	16.05674076	14.994914	15.23487736
B_C63	Group2	15.32956051	12.31463225	16.76120769	13.22469845	17.48734534	15.76072257	18.39227548	14.42896899	17.8293146	13.92193271	18.59968357	17.24963534		15.98787797	15.836981	16.62818811		15.77483571	17.07563756		17.66939771	16.28990583	18.30092076	18.86969926	16.401048	14.36107381	21.0939081	11.6340419	13.72301243	18.61785004	18.94795436	13.52917511	13.98642169	20.8831353	16.15594295	17.49744673	16.05975613	14.47633211	15.77463939	16.65796762	15.12161341	18.31935211	16.65075471	16.39814807	20.40367338	15.13205351	15.07989987	15.74621678
B_C83	Group2	14.22574815	10.85901912	10.55438727	12.39595994	15.70890866	16.49593705	19.76964792	13.42506437	16.09353017	13.52272362	17.85490263	18.59636439	17.10513282	15.0985446	14.90618878	19.04429369	16.89447021	15.05353758	13.76843972	11.43491299	14.67722479	16.43906026	16.24009686	16.23551657	14.89657813	13.02064028	17.72679267	9.957103572	13.80568698	19.31813064	16.86332323	13.06232939	11.73638149	15.70541228	15.02385134	15.46115133	14.26888018	13.48716047	14.64745347	16.65900595	14.94333426	16.88962788	15.1918797	16.3157566	19.2859828	14.52021004	13.45043301	12.67405449
B_C62	Group2	15.07703153	11.66665606	13.38859593	13.73343469	18.70968514	16.50264372	18.29299951	13.74187053	16.93181281	14.50003697	19.04315958	17.31199987	17.53977021	15.98123906	15.45275487	18.64946082	14.83663641	15.02889341	14.90403566	17.95143263	16.69442497	15.48654003	17.18009422	19.44028707	15.54774816	14.68299648	23.97886375	11.23108117	13.95388231	17.27252473	18.00548224	12.49097993	13.07749087	18.17798262	15.88998423	17.61311033	16.23298406	14.64100536	18.27180021	17.1630606	15.84631967	18.42239795	15.1399365	16.73317314	17.93488638	14.74918315	14.48822754	10.15028524
B_C84	Group2	14.82887752	10.6118425	10.95293484	13.50145384	18.21321352	16.3662005		14.59749185	17.86325131	14.46525312	20.36765044	18.32122007	18.04682823	15.51834165	15.30856028		18.92164545	15.46405723	16.82236488	18.12321966	17.57387654	20.1811156	18.05013774	18.86063058	14.86700201	13.97066622	18.17645713	10.88183536	13.217287	19.88692324	16.96568523	13.47856168	14.83868872	17.47020167	15.677459	15.33502113	15.98032963	15.23418023	15.87819751	17.02417592	16.61924933	18.6429037	15.45699505	16.38081119	23.15399594	16.58954082	14.8795702	13.81028709
B_C61	Group2	14.23167356	9.714505317	11.39672468	12.94935335	17.83009061	14.63692986	15.46357867	14.41934441	16.75125512	13.2131197	20.26167631		16.76268246	15.04147857	15.45491843		16.15804579	14.56560364	15.38688131	13.98798412	16.74515085	16.60716671	17.32375083	16.93478194	13.40896384	12.29912721	18.99254447	10.34814	12.65201329	19.40881742	17.15129064	11.22165211	13.38804041	16.06741559	15.28523914	16.96413106	14.313224	14.81557042	15.33403571	16.60006921	14.96224079	16.61640454	13.60862232	16.11230782	20.30454737	14.00973845	14.29236728	12.98436224
B_C36	Group2	14.31841982	10.14785222	13.6649297	12.21041443	15.94139912	14.92991893	14.80609124	12.96163207	16.43613148	12.95406228		17.85064531	16.90775472	14.07726474	14.66117832	17.87587654	14.49406684	13.21092247	13.87090736	19.65084186	14.8128687	17.1344258	18.63681887	16.96793908	16.08193451	13.07026875	19.22974636	11.34152937	12.37099002	16.27663899	17.19259663	11.56244004	13.60639982	17.64651914	14.47974333	16.20465194	14.29239017	13.27122891	16.99943509	16.58402119	15.23047107	17.5594975	14.79069357	16.75018712	20.9729444	14.65955987	14.33311742	14.10835813
B_C13	Group2	15.1617598	14.70537013	13.60174448	13.88204586	17.9299584	16.0703262	19.94323357	13.6122075	16.26700374	15.09040856	19.48461921		17.42706116	17.37642777	15.72999829		19.04159363	14.12869197	13.24641121	17.34574078	15.77731651	16.53488565	16.79005707	19.59870609	15.73657645	14.25512657	17.97703922	12.53273924	13.4600976	18.29467059	15.78967288	14.22094779		17.79242838	17.46896	15.80850047	15.69859904	14.8551439	15.63914581	17.00491435	15.21348262	18.19009069	15.28245979	14.74297304	20.82978642	15.34885627	15.15798542	14.69548334
B_C35	Group2	14.56323647	11.60100085	18.26430262	13.00778116	15.98213249	15.37768763	17.21012116	13.36374881	15.80567697	13.45240147	17.48354084	16.7977303	16.85017787	15.58466298	14.96612462	17.68001208	16.04787495	15.04419209	14.96954274	19.14285753	16.5040873	16.49947649	16.60539232	16.72010607	15.18907381	13.88453573	19.06107667	10.58948284	13.64175505	19.59532581	18.23045617	12.35130361	12.7871652	17.10166075	15.64990753	16.54595908	15.31610293	15.51563699	16.57410749	15.91101669	16.09306897	17.24553778	15.37467928	16.25089446	21.53515377	14.0924321	14.90609557	15.21713101
B_C34	Group2	14.25118899	11.0767544	11.92520405	12.5030319	15.54439203	15.53604755	16.43219985	13.75345211	15.50038805	12.33847607	15.97100238	18.11284978	17.56590639	15.00775757	14.98297039	18.48324836	16.64266007	14.20202097	13.94186543	12.16079352	15.70583021	16.38477992	15.59735144	18.090919	14.23464963	13.8368245		10.53559766	12.59785098	17.98106279	16.28420766	10.4976006	12.63043101	16.75239198	14.55957164	15.21747404	14.51791904	13.68803603	15.12517841	16.41018891	15.64395604	18.55591322	14.88751967	15.3649479	21.04740659	14.09706937	14.34428804	11.17556065
B_C15	Group2	14.36629984	11.27623759	13.13274018	12.80179889	18.20131186	15.59996382	17.17915314	13.44384284	16.1960743	14.31371634		18.55393253	18.7992468	14.98259566	14.85906924	17.69153729	17.60300283	14.36234542	15.34103252	16.72976747	15.55783095	17.17114126	16.51268755	17.51317991	15.10838478	13.60835927	21.54304115	10.34017889	13.3046413	16.60030103	18.81891559	12.1296713	13.38868507	16.94906267	15.12378641	15.66196636	15.41958098	15.01303981	15.61042573	16.08186184	14.92269159	17.02686758	15.5800266	16.98062398	19.39778818	14.63782897	14.15447994	12.88400811
B_C79	Group2	14.65331199	12.42321825	16.93246247	12.71101132	16.75774854	15.44728413	18.97750891	14.03907971	16.90972293	14.52941344	17.23115509	18.72151462	17.89783246	15.3498762	15.44755925		17.48221074	15.65852194	15.48918096	14.12624257	16.19839961	16.91827697	18.11509971	19.15945325	16.75663584	14.26783982	20.84048361	10.8551369	14.09170793	18.91156406	17.73520684	13.06584462	13.60489598	16.92847325	16.31053415	17.94791878	15.26898568	13.95791068	16.06028842	16.40243339	16.66152149	17.10096941	15.8619348	17.15161904	20.6829437	15.04178775	15.17831341	14.61913475
B_C66	Group2	15.31096352	10.93242603	8.807852196	13.36953041	17.23598544	15.65533153	15.90122341	15.15945286	18.304554	13.12509847			15.18492273	14.63998336	15.01265871	17.66972564	17.21788452	14.81283805	16.77758464	17.66777409	15.39744734	15.67560698	18.33937908	18.17520053	14.12404224	13.58762984	16.97232353	10.35774416	13.11341566	17.31790061	18.39066377	12.64808752	14.55365887	17.19167926	15.6714711	14.5024785	15.46979281	13.45091835	17.39607902	18.15651997	15.1332485	18.06183181	15.09231965	17.16617348	23.35909081	16.49026347	14.21104033	10.41467191
B_C80	Group2	17.31003309	13.91494546	16.17937602	13.97871865	17.25935007	14.97460236	18.8185522	15.25139361	16.4025623	16.62025615	20.86740937	19.68365917	18.42340183	17.30244154	15.45206478		15.68758744	16.70168422	17.64661181	14.16458309	16.93388758	18.40936648	17.53496704	19.0008058	17.24053691	16.9809031	20.19583363	12.23499586	14.55741752	17.73870239	18.95649562	15.42129591	16.48730984	20.53322748	22.59611718	16.67917904	15.06585754	14.85853861	17.18003216	17.22643571	16.03184425	17.93673008	15.72894061	16.2070301	20.93518524	16.35868149	17.75845248	18.06714797
B_C65	Group2	14.33379702	10.56402045	7.808759964	12.63915153	16.97004988	16.32753287	16.24308666	12.90058646	17.1416389	13.22944987	16.95275749		15.95449132	14.2109439	15.03531434		16.28929285	14.38911638	14.29198183	13.49594444	16.55701418	15.86204942	15.78832239	16.07072617	14.78510627	12.72614311	18.43968292	9.347238681	12.61948026	18.5189915	17.29861153	12.28084744	14.74138509	16.4160719	14.75870657	14.79023734	14.41108404	14.10344009	15.03975993	16.69270175	15.40852764	17.00050082	13.9494419	15.49387727	20.19453968	14.45124781	13.71068583	9.560012082
B_C81	Group2	15.10937885	10.45013748	13.22428201	14.52396766	18.56229303	17.09940933		15.71911778	17.43010543	13.9856479	20.7028914	19.82932586		16.59833305	15.84957042		17.49559887	15.42306535	18.40499664	17.23952556	16.04403251	18.25710299	18.1032045	15.53938239	15.59558431	14.06226934	21.99267252	11.01813665	13.2947811	16.33856122	18.45168994	11.70372987	15.17144495		16.68998136	14.86699775	15.74612764	13.06775211	15.61361363	18.30177812	15.92789105	17.8636616	15.23507347	16.23259786		15.80370207	15.332366	13.06852653
B_C64	Group2	14.16920936	9.394651451	13.2860227	11.42398357	15.10026479	14.69949236	14.83317057	12.31580118	15.80114438	13.06207923	16.65274027	18.82039735	16.37405775	12.85153058	13.07065012	16.56207244	13.58961725	12.89765144	14.76718119	15.77042571	14.3557365	17.01711446	15.95468938	16.2160018	15.5543354	11.99957565	17.51180537	11.16432881	11.67715995	15.23661608	18.48199808	10.60885063	12.33108187	15.91310715	14.7071474	13.59193508	13.4657779	11.17419702	13.2289616	15.04278189	14.99638751	16.22448638	13.72561083	14.39936726	20.81838212	14.33337543	12.90949223	12.4170758
B_C33	Group2	14.95540228	10.26180367	18.89880157	13.29702086	17.03066113	16.93998922	17.23601693	13.06799672	16.82908656	15.72845216	18.9869345		16.26270052	15.26597775	14.81577878	19.18570369	17.42134247	12.28280328	14.90934545		15.718825	19.22282488	16.79719291	16.7256431	16.02909751	14.03606868	19.43223766	11.36756026	12.53401444	15.91401841	16.89829471	11.77533005	17.08698939	16.4824327	14.59876516	16.90945068	15.36140165	13.27957329	15.0920872	16.22564778	16.69668188	17.37314875	15.4096906	17.05655707	22.57597902	15.15984631	13.55750627	15.46043649
B_C16	Group2	17.4048918	12.58079917	13.02269725	15.12404083			17.17936343	16.58854045		14.75749434				16.34072158	17.02816064			18.28387333	18.18123305	17.78186864		16.94530153	19.69249126	19.22593143		15.22021977		11.81042395	15.14158655	19.42438955		14.56870985	18.49519094		17.32471378	20.78527034	19.8537624	15.67837972	16.71908414	18.88462262		18.23201849	16.40175283			18.15369944	16.91370385	14.96082061
B_C32	Group2	15.24528927	11.70484468	11.48056953	13.9557959	17.19153889	17.36552435	18.25357364	14.86669187	18.3350898	14.34426986	17.9761015	17.22486027	17.4014931	15.65904894	16.07270695	16.78487427	15.84965684	15.68626839	16.73066378	14.02189088	17.42414411	17.09367557	17.45177641	17.40421397	14.32004923	14.12285214	19.51895484	11.12012844	13.8519467	16.35375215	17.56613834	13.06990409	13.42405676	18.37786079	15.3191884	16.30727212	15.84468751	15.23489522	16.96327746	16.97910987	16.88848966	18.25282506	16.63468969	16.91869831	20.00082485	15.22920043	14.69978013	11.98546975
B_C17	Group2	15.82202983	11.53297147	16.06050938	13.1591198	16.74572045	16.46064699	19.14487839	13.07483238	16.51436205	13.77558026		19.86430214	20.66454016	15.1143006	14.8723487	17.06832708	17.80877473	14.54591929	12.69599516	17.53122709	16.00079247	15.40777624	15.47152265	16.76174654	16.08650369	14.18773674		12.48067936	14.07309698	18.95598231	16.06091957	14.08663319	15.7974124	19.7453921	17.15895636	16.87494906	15.55972501	14.88730341	16.97624572	15.91477108	14.57963124	18.02660021	15.59312679	16.11185654	21.11763641	14.25026316	14.48613834	12.07985475
B_C31	Group2	14.9525948	11.25953206	10.24695684	13.90754836	16.04605788	15.32157868	16.69214003	14.9908653	21.02698899	14.32256596	18.1450033		15.80021004	16.12829355	14.29828625		16.79948384	14.58778845	18.30362704	15.2107565	18.00453401	18.19904285	18.42624933	17.65803834	14.74632822	13.74384405	18.70313048	11.01330835	13.39496241	21.93787868	17.11114978	12.4525256	13.2043762	17.42061203	15.81549773	15.46056422	15.56092091	15.05215116	17.49635662	16.39890838	15.88960176	16.98386843	14.28174435	16.29304974	20.09310569	15.50704839	14.22350678	11.67464257
B_C18	Group2	15.39032877		16.94867606	13.15473638		16.91233382	20.32643363	15.81229921	18.09802262	15.55405448				18.52640696	16.49834418	20.21369371	19.0671879	15.43177343	19.17426321	18.22954549	15.27094902	16.60719424	18.49957079		20.00751947	15.12504194		12.70105169	13.19132555	17.02536678	17.58852686	12.83768782	15.59117047		17.06674909	15.36594167	15.84095849	14.91800485	16.35720536	17.93960927	17.36111467	19.26591651	14.06764288	16.78472147	19.98433957	16.71808738	16.2231869	16.01570161
B_C76	Group2	15.52367533	10.45168303	11.07104345	14.27469922	17.83699646	17.77440448	17.4858829	13.56120429	18.73129534	12.73264172	19.05840973	17.2011717	16.82795549	16.22269963	14.79165758	20.19469553	17.75159666	14.74627285	15.11327437	17.76463327	14.31213577	15.82845864	17.13747666	16.76147944	13.99488774	12.8752032	19.32499758	10.70143582	13.52079062	17.14517688	17.10080091	11.67252353	14.62172742	16.53587849	15.93929441	15.14437749	16.22532022	15.51156728	15.73186433	16.71132499	16.55508577	17.49733689	16.0272189	15.6159229	20.94711782	15.06082751	13.75993821	13.93936335
B_C69	Group2	15.69565628	11.06099466	10.38151988	12.81129335	18.56327494	17.58116719	16.24335786	13.41766066	17.76700584	13.15332408	17.30879853		15.29703698	14.89364645	15.05055748	18.65077187	17.82226841	15.84387925	14.05615955	15.10961926	15.82072938	15.02525532	17.62615324	16.74035517	14.48005083	13.11318676	18.3744638	10.09056704	13.07158205		15.86903336	13.08533884	15.40745968	18.56001442	15.56592992	15.86019668	15.4265538	13.90817794	15.97288734	16.52525947	17.32578903	17.53299769	14.75101461	16.19512025	17.92989041	14.64936015	14.27920465	12.04733835
B_C77	Group2	14.2091454	12.21064249	14.68466865	12.94259491	17.57471633	15.30308306	15.71119556	13.86725164	17.73151245	13.72095739	20.37618139	16.90144786	17.76210847	15.99885603	14.37515991	16.25209302	14.90511015	15.39242765	15.74119962	14.5496504	15.2551467	16.48621811	16.67977242	17.36422193	15.39423566	12.8069014	21.47999791	11.74609411	13.95311277	15.84355874	18.14696888	11.89215144	13.45670823	17.13620642	14.45005839	16.42032459	14.99385899	14.13359412	16.37584414	18.73523969	15.88141825	19.08583141	14.03442007	16.66558567	19.32706017	15.31493044	15.00155084	12.59744752
B_C68	Group2	14.7368348	11.69666792		13.22794457	17.0105297	16.7907265	16.65588327	15.22844166	17.88018617	14.92902716	16.99069858	16.39780255	16.28380952	14.2950756	15.04967801	14.84963615	15.94876745	15.07253527	16.36500452	15.95745138	15.67809905	17.46223139	16.69833386	17.24839416	14.66835709	13.71629935	19.52893814	10.40649825	13.29328533	16.47724739	17.40981653	12.25423652	12.76091573	17.97516225	16.16225937	16.94166168	14.63890048	14.79122353	15.61892871	16.93468382	15.43099345	17.38053142	15.40465698	16.79864231	20.730186	15.03850456	15.4262638	14.79156947
B_C78	Group2	15.05953718	10.89781531	16.51924584	12.17444511	16.41762968	15.83636529	16.01837697	13.46462294	17.7529868	13.64417667	17.17380044	16.47026342		14.615557	14.36094384	14.73863826	16.79065659	14.35359468	15.75830583	16.786856	16.4387026	17.0393662	16.48557073	16.74303532	15.14573543	12.92267662	19.05210972	9.839518441	13.60013427	18.309552	16.20547767	12.16810059	11.98656806	17.16568655	16.1498641	15.93236128	14.76127014	15.00679576	15.12519003	16.69583076	15.01313952	16.80666013	14.91141632	16.20491692	18.47586394	13.76145982	14.73493233	15.46855435
B_C30	Group2	16.1740745	11.75913699	11.99792522	14.24678033	16.99869724	22.04356816	16.55657381	13.89612214	17.45014117	13.57489753	18.22084795	17.08763714	16.72553977	14.46420582	15.14989782	16.19717764	17.90442646	14.7228216	14.7205892	14.29387062	15.74016698	16.74828168	16.39218888	17.60791896	14.04002443	14.08285231		10.57570839	13.32342738	19.68480397	19.16135917	11.92618863	14.61787387	16.87969193	15.11311897	16.53575877	15.33878104	13.99568765	15.86446077	17.2066763	15.186154	18.81889914	15.10021768	17.34358989		15.99325969	15.5597863	12.48710386
B_C29	Group2	15.13166722	9.889649449	9.714487684	12.25640999	17.37625288	16.92404147	17.02580089	14.56585414	17.47149829	14.26736567	18.46196812	18.2431868	16.37621572	15.5079944	14.83277424	16.570472	16.67865239	15.34195532	15.21184208	15.41706756	15.57298618	17.01334421	18.22277818	17.42501336	15.55612894	13.8005588	19.11280467	10.12135751	12.83240172	17.3244553	16.89247434	12.26540546	13.43912886	18.36167035	14.84039087	15.53318372	15.61116766	14.59523543	17.58851771	17.65079884	15.41775405	16.2359128	16.1228501	17.9110256	19.54563025	15.44450865	14.33181859	14.79074923
B_C20	Group2	15.62256	13.68878466		12.35084936	16.40315512	14.83633103	18.90115152	13.74984405	16.98905349	13.76993835	18.38135485		18.63021309	14.78120316	14.8274907	15.17404359	16.70211169	14.47107568	15.56309239	11.64144433	15.82874829	15.94793586	16.1984897	16.99623278	17.11317035	14.13283524	18.36358195	10.08149149	14.54591286	17.61359289	17.22971148	13.44557859	12.90177542	16.55959722	14.50505698	16.19292294	14.49099652	12.75911883	15.39602835	17.14400179	15.55448855	16.69736015	15.30034836	16.23594361	18.42353455	15.74698674	15.38974197	13.76528963
B_C28	Group2	15.48899228	10.3883453	12.14545503	13.34695341	17.33827296	17.34352405	19.19635065	13.93380389	17.84891833	15.30407223	18.79863532	18.00313627	15.97786098	15.37635149	15.07078856	19.3314388	18.28550879	14.83660805	15.51544959	14.4105822	15.72549328	18.04375674	17.98232046	17.46885558	15.71389882	13.99038775	18.30468209	11.09648014	14.12345181	18.92135342	18.44187976	13.43009663	14.58859572	18.63327845	15.3280902	16.68752997	15.49955148	14.96231682	16.70914635	16.86891442	15.86380475	17.86230077	15.13935896	16.28567747	22.70578747	16.45606701	15.11825536	11.95361747
B_C21	Group2	13.95040621	10.12779193	15.08591015	13.63377944	16.43695543	15.25099011	16.48233105	15.50684725	18.90762003	13.08604277	17.7951584	15.88441406	16.25823529	17.30554245	14.5370674		15.11215026	14.60851939	19.18374787	14.05608086	13.45341025	17.94068731	17.5773252	17.39175688	14.5210696	13.3177122	19.36954568	11.61736492	11.97611496	18.65496819	18.16524049	11.73354195	13.08171779	16.65759256	15.0957589	15.17103938	15.25287364	12.73005256	15.37978965	16.07088122	15.19713184	16.63271857	14.60675222	15.46459923	17.81148509	16.63765671	15.40391919	13.67378241
B_C73	Group2	15.36132755	9.503849807	12.92609014	13.63511795	16.18554544	16.21059632	17.23629083	14.23347126	18.1571927	13.95668689	18.60390568	17.70504053	16.47650064	16.29561818	15.19923448	19.94466149	17.33481072	15.23184716	15.50548423	18.93983707	16.80867093	16.66632669	16.93015992	16.05664039	13.14866014	13.25692537	19.07644575	10.71400571	13.1461641	18.98309796	17.7767641	11.78663251	12.90185841	18.95924626	15.359464	15.02908448	15.36770322	15.32237833	15.15426144	17.73172603	15.97378881	18.02211056	14.58718183	16.64025074	19.79033989	16.39866837	15.45882766	16.27084477
B_C72	Group2	14.76279468	11.91966432	15.63098388	12.75687516	16.57391589	15.61780301	18.92330892	14.79309135	18.24081927	14.0599227	16.63956725		17.70662399	17.26897205	14.81944601	15.10651991	15.66108739	14.67737765	18.61927504	15.6757926	15.35612058	17.31100882	17.82625255	17.48461533	15.6943324	13.44793379	21.62205324	11.19645768	14.07981849	17.13536983	18.06130737	11.99604796	14.88842955	16.99018077	17.28754129	16.34327471	15.93974297	13.43596136	15.98730525	17.55588071	15.61187133	17.7303259	14.55400052	17.35882005		13.72388771	14.95757592	14.46786802
B_C74	Group2	14.35763204	10.41274002	11.19393149	13.57086942	17.16241077	16.81787776	14.83273277	13.36417419	18.77725631	12.93805881	16.56254491	17.07335651	16.77546119	16.3414708	15.20357827	16.29492513	17.29956449	15.19205282	16.91298577	15.71896115	15.78218104	16.63277118	19.29547011	17.43476097	13.69345458	13.26213763	19.83001662	10.24003863	13.4874144	20.92917854	17.97624923	11.78698353	12.78178714	16.75060004	15.66361483	17.28970206	15.01429594	14.58190377	14.44893934	16.7015699	15.29410094	17.16205462	15.0369708	15.87182111	20.26453068	14.99355674	14.83504079	14.96376073
B_C71	Group2	14.8967513	11.42656064	9.195533038	12.9369692	18.37064042	15.7272298	17.80852533	14.16395933	17.68711223	13.45252139	18.11248436	17.40190504	17.36217022	15.31611606	14.47968262	16.60588278	17.9656221	14.74428279	14.71183365	15.57513945	14.63950726	16.98470139	19.20083287	17.43676736	14.15655842	13.95622733		10.08502609	13.45515045	18.09470233	20.27688711	12.44287917	13.50525287	20.14517925	16.59904063	15.81877594	15.2496967	14.31300142	15.52137009	16.43631993	15.65955423	16.8080919	15.6639836	16.5021712	21.51624729	15.45508552	14.85703622	12.42549094
B_C75	Group2	15.31387292	10.54134119	14.57260756	12.73581474	18.12374604	15.52100057	18.08805232	14.82438989	17.47402765	13.3795916	18.17596402	16.99685943	14.60146611	14.51583035	15.1299283	16.41323471	16.45482422	15.06500177	17.31735805	12.67464216	17.98757528	16.90613276	17.22821578	19.04356291	15.93628472	14.1888052	18.32388358	9.877208244	13.09670669	15.79000669	17.40801005	13.81168547	13.67126759	17.14985877	16.04056505	16.6771734	15.94783152	13.23714328	17.0743447	16.91595489	16.8878456	17.62365497	15.87268908	16.02389732	18.34396979	14.5887535	14.66454374	15.44759696
B_C27	Group2	16.65552628	12.9735419	15.94414466	12.40803076	15.07311092	15.78211431	17.00454642	13.50763875	16.59394809	12.95511169	17.17977212	16.77123336	18.10244674	15.22280977	14.12490358	14.82926419	14.32619486	15.05863302	15.75976745	13.24701429	14.22131759	16.44916837	17.6644681	18.56083506	15.84878952	13.80762791	17.6991263	11.74205132	13.82258675		17.97200836	13.33483581	13.34638792	17.09692639	15.44786232	15.66158178	14.79700126	13.97865013	16.11845088	16.50034845	15.4463456	16.04373597	16.35311809	16.17995748	20.8909654	16.16010143	15.99613137	14.24295409
B_C26	Group2	16.00008343	10.50853886	9.991412026	12.78817392	18.33935925	15.38498531	17.06202273	14.44914979	17.30964345	13.48660418	16.90166441		14.67770339	14.77734361	14.99604025	17.60864408	16.98611723	14.55096196	15.70177704	17.53839296	17.65660095	18.34816307	16.8534359	14.63833783	13.49323186	13.01547428	19.4815105	10.59247778	12.91687721	16.01031047	17.82929131	12.9672554	13.88861277	18.43040136	14.9090319	15.86353936	15.95449471	12.78324416	15.75157944	16.48387255	15.88976654	16.03705747	14.83149667	16.35535652	19.05529145	15.87047135	14.64548413	12.29152705
B_C23	Group2	14.63104075	12.33030568	15.21889764	13.64989235	16.67092801	16.12404268	18.89817455	14.76795306	17.3430441	15.16544263	16.0751817	17.94665258	18.17300947	16.22910455	15.35522274	17.74220942	17.70005094	15.22825898		13.32764333	15.7035447	19.35772318	17.23957747	18.09659672	14.16165063	14.04954494	20.04015925	11.09105121	13.4630039	19.97559057	17.13691034	12.80222008	13.02398121	16.80672955	15.61253199	17.21868567	15.86147134	14.70383399	17.62059169	17.75596755	15.59176174	17.31299266	16.09595683	16.3264606	23.18038796	15.73025396	15.12539038	14.73145718
B_C24	Group2	14.87883352	11.44315289	18.12920029	13.47184982	17.59848493	14.81580958	18.19239567	13.38184319	17.29605467	13.61767714	19.03523627	15.800341		15.68337949	14.77029376			14.13216164	15.2386755	19.55738893	16.15086116		17.39583548	16.34487788		13.68445206	20.01526239	10.64491601	14.38912146		19.98224299	13.19171196	18.25151159	19.10883458	15.23731718	16.35459166	16.67989648	14.33457285	16.4609383	17.31518867	15.55276172	17.46232853	15.63930667	16.39024371	19.98435624	16.84808858	14.20136708	15.5689048
C_C51	Group3	16.45562105	10.9407863	13.7774461	15.38392967	18.58398845	19.13754996	16.66940732	15.75405521	17.43140161	16.32388302	16.93651881	16.7049576	20.53212531	17.87753997	15.68067032	20.80132559	16.25005157	17.33414967	19.39713882	17.96386081	19.2167745	20.1808968	19.67263509	17.52476079	14.90543259	15.00340838	18.3034611	13.12480393	14.01691159	17.0805332	17.4713224	11.33642032	15.84781781	17.68350472	16.3454099	15.82719301	16.41035169	14.77955315	20.10066152	17.98649165	16.30566008	17.64809803	16.70636504	15.97774453	20.69123881	17.10830776	16.57373449	17.74619931
C_C95	Group3	14.074921	8.93636065	10.52566949	13.06968339	15.08152627	15.90155401	17.95076629	12.27763771	15.507298	12.73994358	14.20167962	16.43302901	17.5625554	14.49946765	13.62670868	15.60916886	19.11583882	14.2895467		10.61899336	12.78144238	14.44436774	15.77485985	15.59872852	12.66483632	12.11560002	18.28765742	11.88660837	11.93515717	16.00439439	15.12782629	9.235028793	12.58507727	16.73869713	14.0376706	14.12859131	15.27475806	12.9589945	15.71436951	15.60337162	14.43688318	15.98786402	14.1100677	16.10481077	19.99647634	12.78835575	12.80753338	11.64799401
C_C50	Group3	15.39050097	9.608894096	10.92988406		16.44503411	17.44406042	15.68294785	15.68114848	18.34846008	14.19911554	15.5533185	16.04955027	17.28442666	17.9157441	14.45324652	20.06809446	17.34132372	15.42323813	17.73957986	13.8535938	17.27526392	19.63877515	17.6243667	16.200312	13.89365147	12.68209026	19.88721873	12.10474612	12.67975936	15.81529362		11.16045024	13.60066088	17.98566774	14.99707174	15.43054027	15.82438198	14.72492589	16.40201878	18.5566349	15.45676777	17.00311321	14.45594919	15.96687749	22.74749986	16.53976522	13.84203136	12.82690029
C_C96	Group3	15.82436532	13.07603516	14.23382427		16.99268872		18.03049222	16.33908144	20.27147017	15.78922092			20.44868105	19.44571452	18.16066517		19.99712188	18.39551272	18.0020947		19.13398411	19.87766058	18.09927547	15.44137005	15.30387016	16.71582515	19.17944356	17.08516098	15.37800596			13.61293873		17.03492601	19.37575321	16.00464221	17.32913396	16.13444376	18.48349235	19.86865238	15.85539737	19.19990338	16.13886924	17.00506821		19.56466863	16.93557956	16.29052789
C_C49	Group3	14.14493174	9.450755029	9.809942949	13.11067164	15.99617989	17.62373605	16.46699359	14.69064298	19.09063187	14.7083347	16.6330711	15.76795412	17.30153621	17.12633851	14.38172389	17.10186152	17.53430286	15.67051968	16.03037014	13.44785476		18.26648653	18.11894483	16.67325231	13.74173854	12.22150592	19.64869959	11.44338505	11.15387083	21.32925406	15.90220442	9.732012717	11.73511451	15.9369317	14.44653412	14.47338467	15.62193985	12.56625604	15.32259304	16.97503197	15.23597713	16.08871632	14.5861706	16.6557506	18.910701	17.23796884	12.9585649	13.70601478
C_C01	Group3	13.90716661	9.50762868	10.71774769	14.0054459	16.39073322	17.89432361	17.43976477	14.71395857	19.71533023	14.27561408	16.60231912	15.32804369	16.78242515	17.74177933	14.26325396	19.71097591	17.158489	15.47850255	16.96107522	13.0894336	16.1483912	19.35454018	16.9256947	14.14580847	12.70157094	11.41890001	18.0496672	12.24494945	11.32598308	15.51325383	20.41305156	9.464248006	14.87441162	15.93629576	13.86850976	13.68683492	16.04382861	13.95584308	15.89481093	16.19485875	15.47993174	17.12340619	13.6838672	17.09231742	20.78084428	16.21023826	12.54656937	11.84787678
C_C02	Group3	14.63694362	9.427381234	9.963071943	13.51760189	16.52114991	17.49237813	17.61495038	15.37331344	18.04840264	13.74262765	16.67544545	15.68542863	16.43582954	16.78589956	15.27683936	19.21260241	17.47576362	15.78280578	16.25731659	11.57903354	15.62222126	17.45124837	16.83276781	16.63840616	14.81736104	12.36611022	19.18328615	11.65343281	14.93443483	14.23174814	16.91640647	10.43422223	11.45897079	16.02677312	15.72890417	14.94459276	15.44936262	13.0475436	15.82048494	16.51405191	15.58585541	16.83588384		16.52720366	20.09097376	15.26578811	13.85629187	15.89317946
C_C03	Group3	13.24046434	8.439244014	11.86190495	11.69343226	15.14216864	16.81768504	16.12729948	12.94093447	16.26007931	14.00137304		15.06438011	17.57832082	15.75322149	14.03292447	16.02788446	15.38628795	14.80513732	14.14820115	13.06260001	14.15029078	16.69745304	16.26478255	15.50555601	12.18952992	11.5925719	20.95202669	11.31796961	10.9681318	15.65710533	17.37800798	8.606366953	12.3114399	16.31318489	12.38268315	12.67610147	14.26701814	12.78434957	15.38835892	16.28365412	15.25737662	16.13090805	12.76474198	15.73156619	18.82955508	13.80246983	12.33707307	10.47200774
C_C91	Group3	15.7020614	9.786534577	12.59410311	14.11660618	16.42837988	17.60730554	15.8080601	14.4993858	19.01209918	13.68012844	17.3676888	15.46450679	17.08125186	19.82783256	14.64827266	15.86808322	15.79414231	16.04296609	15.94102796	11.82077692	15.28982134		17.56728705	15.9661222	13.52128113	13.12597193		12.05643263	12.71748783	16.96059345	16.34330455	10.04952901	13.59806154	18.19827111	15.01077903	14.62123125	15.42370795		15.54711427	16.81990959	15.61090274	17.27490458	15.85245269	16.64237753	21.81362198	15.36762042	14.26617212	15.36798508
C_C54	Group3	14.42493649	9.831968524	13.0391944	14.21346451	16.86786121	17.92384089	16.97451931	14.86745206	18.3936523	13.81830951	19.0367266	15.26796553	17.23536034	15.86404596	14.56438354	17.21913179	16.65620738	15.66954411	16.90397193	11.01753781	15.67301442	19.30182614	18.35353454	17.66190517	14.94070154	12.20378476	19.27289722	11.61376494	12.89545545	15.38770976	16.13641727	9.370833327	13.9462969	20.91816043	13.8556103	13.71160576	15.01021323	12.51255514	16.65921125	16.60944974	15.29808589	16.6392433	13.77546641	16.60253865	23.40253273	14.82822494	13.70366445	15.33783948
C_C53	Group3	15.05563923	9.156536193	10.44117882	14.04490654	15.82513597	16.53079545	16.00520011	15.31941939	18.50604533	13.16037498	15.83345243	15.58878326	20.37286722	16.5541209	14.7154755	16.86089728	17.61535655	15.21187901	16.98238107	10.92107066	14.22874628	16.85917724	16.99818904	16.58899658	13.22795131	14.17692163	20.12310591	10.90968681	12.6338208	14.7112689	16.08842883	9.870311676	13.10185693	18.29999199	14.7244216	14.7402336	15.15154572	12.59520906	15.45718024	16.39338771	15.51470267	16.479872	13.72905545	16.2313388		15.57121834	13.66455156	15.89339478
C_C93	Group3	13.62068584	9.186553896	11.37886913	13.5505908	15.54776109	16.16439193	15.95926305	14.51216751	18.4912311	13.42085029	15.6294839	15.289699	15.55201014	16.02672411	13.56434698	16.79440252	16.64039322	14.74922847	15.17830251	12.56263209	15.97851661	19.68927971	16.54324114	14.84171573	11.91963123	10.83724429	22.5866367	11.35583521	11.54635976	14.72368125	17.26555856	9.584378366	13.15293465	16.99933806	13.10509715	13.28024954	14.96026805	13.09327592	14.57071723	16.51878148	15.79165992	15.99249607	13.75162877	16.66561586	22.06649833	15.99474484	12.7611255	11.87334955
C_C52	Group3	14.96062923	10.03477068	13.52112813	13.92270172	16.39370658	16.81117709	15.7841902	15.62831187	18.71497497	15.45858632	19.41191064	15.95784718	17.79655132	17.11242519	14.49161828	16.1691479	17.23628965	15.13190294	17.61086261	11.69314282	14.53768742	18.99011334	16.29370333	16.02169641	13.94448668	12.75099526	19.53284372	12.3771595	13.04266874	14.45684839	15.46384931	10.35484287	12.61538501	17.02226041	13.90359278	14.0427921	15.16670396	12.42350577	16.0414095	18.04052804	15.24814379	16.16239377	13.56235207	16.50684235		14.92784006	14.72592418	16.10497358
C_C04	Group3	13.7735885	8.92032091	11.45751061	13.28083427	15.40050024	16.62067156	16.46589584	13.78746653	18.56442652	13.02277269	15.69987161	14.97130744	16.0961147	16.86726677	13.99702653	16.73805206	16.38887104	14.9911231	16.20482367	12.05792385	13.91066213	20.41248644	15.61339156	16.11706651	12.72813146	11.42969858	18.9400669	11.02550095	11.33454821	14.75802167	16.006106	9.225840607	12.77124284	16.46703038	12.90071449	13.1181044	14.93483779	12.79623867	14.85611855	16.22532814	15.00357824	15.98479232	14.43915984	16.49229539	19.87385118	15.58844397	12.35652267	11.22343362
C_C05	Group3	14.51030328	9.516463279	12.10196597	14.22712855	16.46018898	18.09552212	16.7269533	15.24770126	19.06272881	13.57037254	17.0219877	15.15312197	17.94296569	15.81046499	14.42612091	16.63843679	18.18264178	14.73706657	16.84968438	11.64577805	15.92166154		18.29789353	15.94650846	13.34305216	12.6466427	19.10616235	12.08824391	13.16194277	16.41468191	16.33812354	10.62289178	13.39370775	17.62884762	14.15581961	15.3620033	14.87529648	13.27328842	15.84643655	17.26011979	15.75800527	16.36189156	13.82604049	15.85960192		15.48162637	13.39913404	15.55331862
C_C06	Group3	15.42786067	9.643753818	10.76844422	14.60646107	17.27893711	18.03952796	18.16811165	14.52593517	17.20084573	14.04501752	17.25732916	16.24106722	17.94719717	17.49863564	14.53301391	19.78545541	19.60251554	15.26808652	16.07653479	12.70528745	15.6277383	16.73801095	16.96449256	16.07918545	14.65898705	13.34848526	21.38023204	12.59774359	13.3686381	17.80058607	15.91299568	11.44679125	13.00337378		15.03764594	15.8478476	16.12778379	13.65606919	16.44399533	17.91603201	16.14693496	17.64561889	14.36352937	16.44865289	20.73070952	15.44860279	14.49252241	15.51514043
C_C88	Group3	14.6436294	9.560807165	11.4692058	14.46143927	17.38798185	16.58613249	16.37371905	15.41580203	18.86903729	13.23261381	16.09173261	15.83172233	18.32782276	16.83449176	14.19320261		16.485684	15.25328489	17.89076269	11.72984307	15.15856269	19.84891806	16.91106913	14.71700397	13.2240309	12.5883043	21.46152998	11.7229245	12.57024767	14.14701731	15.52749943	11.25241496	13.87098903	18.36617437	15.22334177	14.73891091	15.58997446	13.56279566	15.99876366	16.51614976	16.39772535	18.40519333	15.29705346	16.2917127	22.80384119	16.84135909	14.39745702	15.946739
C_C57	Group3	14.85023684	9.53011249	11.04425059	15.21794926	16.39170028	17.62556551	16.25772674	15.89862026	18.89395118	14.22130206	16.8644858	16.114061	16.53419367	16.17767104	15.03005083	18.003407	16.65190903	16.00180625	16.59499938	11.65516339	15.02184528	23.4508302	17.19403341	15.98798139	15.27631069	13.22509927	17.64693974	11.57498607	13.8478886	17.20495144	15.53285316	10.64630433	12.85949644	17.31895848	15.35748183	14.96410748	15.74804768	13.4259865	16.17608615	16.24345583	17.36208767	16.78237121	14.42237446	16.76439436	20.57231959	16.18079115	13.84192037	15.07970337
C_C89	Group3	14.51309528	9.699306165	12.3572571	14.11501802	15.62659372	16.15667279	17.47950568	13.98715166	17.18213089	13.7049903	15.65482066	16.51944979	19.88657206	16.4929538	14.3991444	19.16355356		15.41043476	15.5258495	11.54501951	15.0914619	21.10098523	16.3918464	16.00537499	13.80839071	11.86632288	17.91761844	11.68756475	11.53743876	14.40613839	16.17355459	10.17650439	13.06666628	17.70148958	14.15043139	14.5452064	15.86262143	13.57129557	15.63533583	16.02348663	15.85370205	16.43298735	15.13090309	16.55532128	21.71702155	14.92316357	13.34609691	13.97949499
C_C56	Group3	14.45140238	8.802604561	11.74652521	13.98685211	15.60533949	17.25637601	17.39126997	14.06865767	17.76455069	13.79896343	16.88576886	15.08214536	17.93896093	16.18815135	14.31286143	17.57441527	16.30434051	14.92702832	15.88923371	11.20326499	16.24174803	16.81681031	16.76872103	17.31229514	13.17758383	12.23059195	19.3667776	11.30768077	12.78567763	15.03941647	16.0509802	9.73236709	12.6138244	17.73782652	14.75410949	14.3199707	15.28810008	12.72728589	14.90699986	17.30298951	15.98631656	16.41842849	13.36707319	16.67077231	20.45740171	14.70155749	12.9503525	13.91821357
C_C90	Group3	14.00392098	9.838506754	9.961187739	11.92062926	15.89890105	16.81841488	17.24991762	15.04316376	19.05482922	13.16867938	17.88377332		17.25381195	18.08691146	13.83675027	16.68008822	17.09561571	13.82820737	15.71958211	12.49836071	18.57486598	20.62582398	16.04553591	13.77692774	13.09609844	11.08950479	20.54822365	13.38165781	11.06181143		16.36790355	9.963166543	15.54421175	16.42410815	14.16017591	13.36752841	15.80106416	14.04609115	15.46094073	17.06379327	15.27592733	17.10440462	13.18498539	16.51643833	22.3659774	17.76506357	12.82873359	11.89192008
C_C42	Group3	13.89491172	9.979266533	10.27472055		16.03573254	18.7775599	18.08120439	13.77231197	18.94842765	13.4908357	15.83534699	17.43995344	16.63801516	15.62926555	13.81849004	16.74632787		14.78008012	15.43414503	13.28149264	14.48112163	18.97369945	17.06504129	14.8513179	11.7502178	11.02349327	18.98330338	11.60321245	11.29191349	14.66613806	16.28291216	9.614178755	13.93821988	16.724489	14.13133134	12.90756632	14.9307148	13.31519954	15.55011779	15.86659475	15.3931404	16.62937156	14.06071248	16.31530784		15.73425872	12.82519663	13.03250645
C_C07	Group3	12.86875722	8.615121914	9.884598783	12.79730605	15.73186484	16.06629766	16.26532287	13.26925775	16.39193053	14.32709443	15.68349822	13.57456022	16.06251573	17.79779491	13.15078414	15.94277395	15.10159233	13.88169316	14.6364507	11.09729699	12.46505676	18.35274258	15.5202299	15.48826862	12.28242849	10.8988476	19.20192637	10.87471221	10.36311338	15.88773798	15.07393022	8.658085315	12.03914763	16.59804533	12.70322667	13.57070297	14.42390286	12.18499192	14.6455497	15.91451193	14.70621812	15.06321755	12.36764681	15.03336518	19.91729721	13.96634301	12.69641932	12.43386507
C_C08	Group3	13.11811164	9.561315647	11.35756002	12.7014108	15.09620337	15.25149618	15.93693004	12.76593641	18.18593841	14.60517619	15.93941307	16.59724886	15.35428746	15.44821389	12.64299969	15.55032014	15.27560663	14.28314332	13.84580877	10.00246952	13.87709187	18.93519279	16.0849088	16.09723436	13.71090183	11.72015801	19.6671335	11.27058661	10.32562127	18.78811919	17.19319937	9.131166396	11.74805361	16.19224702	12.47581089	14.20773372	14.60364984	11.96328921	15.09358389	15.86283092	15.13665047	15.36107026	13.69689499	15.56130389	19.52390627	14.26807825	12.35367651	10.81745892
C_C09	Group3	15.41198407	10.21387121	11.36306356		17.74057792	17.69889157	17.21688588	15.25496474	16.63970766	15.27893974	17.71818068	16.5107032	20.45350768		15.58153176	18.23530737	17.06329062	16.97872292	16.20583951	12.14482793	15.05829172	19.95080802	19.02639848	16.97051339	15.32644722	12.59989768	19.31001611	12.40217844	13.87991998	14.17287568	16.32848539	10.9487151	14.01720239	19.96841982	16.12801244	14.78523915	15.45571858	12.24112054	16.00059065	17.20679974	15.95089224	16.97257707	14.68744502	16.03123341	19.2632759	15.26062611	14.66529958	15.12506198
C_C85	Group3		9.203353633	10.02397406	13.06041129	15.299898	16.87063982	16.49368576	13.57275997	17.4997265	13.57515924	15.20926494	15.45086091	14.73617225	17.38733307	13.66715507	17.52599855	15.96685686	14.28542417	15.735004	17.96313575	15.81605855	18.80004178	16.34346156	14.90612856	12.17192493	10.6589876	17.65131946	11.91638594	10.4138731	21.75538562	15.48077758	9.145244448	12.09731836	16.97654611	12.71870797	13.40896396	14.4390342	13.72914544	15.41644092	15.38937698	14.13681475	15.71286876	13.37940406	15.49062757	21.30058574	15.37642139	13.32910225	11.69398565
C_C60	Group3	15.56425056	9.207807344	12.82107083	14.5926086	17.03498083	15.59668185	17.34689433	15.04582643	20.02532778	14.74388487	17.79048298	16.72186848	18.67083533	16.40579272	14.58487904	17.06733233	17.55749567	15.38775126	18.17221326	14.22268307	15.41597243	20.72840364	17.7221147	15.66870259	13.89488371	12.78954927		11.5925363	13.05117062	16.5039616	17.09325305	10.67183511	13.79307442	19.82751866	14.72929823	15.32479035	15.46856602	13.30776071	15.96264775	16.84203536	17.34830001	18.321919	14.0075619	17.58843324	21.28628158	16.05678124	13.47089605	16.10612918
C_C86	Group3	14.73936371	8.554301723	11.40485244	14.19351911	15.75448454	16.07427246	15.03770267	15.67246492	18.71532121	12.66365026	15.42207635	15.23505293	15.88039565	16.33544056	13.75102641	16.85463375	16.08994097	14.75564151	16.74616124	10.85614856	14.56986009	18.29667153	16.54693375	16.06374191	13.00662149	11.57955552	18.56422442	12.2904166	12.44392489	15.39213127	17.24649111	9.902711888	12.54058408	16.4328848	13.89057607	15.21704601	15.38264829	12.14084285	16.06221734	16.86858474	14.7985732	16.41323838	15.11862648	16.84878294		15.72954924	13.24398736	12.67644901
C_C59	Group3	13.87019628	8.066523297	10.89118642	13.20042921	15.2563939	15.61629965	16.12980446	13.49007541	17.5436504	14.15083442	15.87798286	14.66566057	17.41985326	15.67968046	14.49679879	18.32084539	15.97313931	14.3655931	14.57016266	10.69994646	15.2388002	16.96088202	14.97038075	14.82244935	12.39919428	11.33140576	17.85448313	11.02340764	11.73266116	16.30371051	17.68044366	9.426050221	11.85645302	17.60833615	13.36958871	15.19470561	14.74871722	12.87517595	15.19516766	17.2670408	15.43252013	15.82615712	13.45842796	16.27483853	19.32113222	13.96598648	12.89421553	12.27381812
C_C87	Group3		9.149924293	9.554449002	13.21466747	15.92115204	16.57896119	16.90654418	14.74598063	19.68889617	12.73676163	15.48787569		15.23720091	16.44346962	14.5956793	17.16948931	15.8633171	14.48838889	16.60617293	13.0466551	15.64112631	18.20521854	17.62490913	14.51977988	13.15344452	10.48697829		13.48750297	12.19743231	15.04725587	16.44123319	9.993992965	14.50582149	17.53798107	13.36498015	13.31375399	15.02924115	13.96305691	14.98336026	16.02026304	16.02287019	16.15072537	13.42557922	16.01500131		16.40989892	13.27059263	12.19743152
C_C58	Group3	12.75413941	9.114599581	12.26825462	13.13950646	15.99008198	16.85070398	16.14015156	14.61289731	17.7527475	13.56373707	16.23595559	15.30889063	16.56603367	15.20413372	13.70464143	15.9716928	15.78486623	15.31135165	16.61570838	11.17207913	14.1301632		15.23951719	15.2928953	13.66272091	11.80519501	20.64969182	11.45031438	10.78818051	13.69110999	15.675157	9.745300308	13.15202646	16.227435	12.80193195	14.7266855	15.08790589	12.57355364	14.24629627	16.72398434	15.5676298	16.7622136	14.23260896	16.57948507	19.90724053	15.17675533	12.74768254	11.32701267
C_C10	Group3	13.68842867	8.37830508	13.60247944	13.74603286	15.36219404	16.43696404	15.37229417	14.16443074	16.84697752	14.18998404	17.68252482	15.03732759	17.39004437	16.27418804	13.61586826	19.64509946	16.04551692	15.3419215	15.63518523	12.80005913	14.02097516	16.21422593	16.41968681	16.66061398	12.87353815	11.56590838	19.09501185	11.65312994	12.29152913	14.19302708	15.63077506	9.605013268	12.69304385	16.52873643	14.79801691	14.16683621	14.5643769	13.89803891	15.64853107	16.23465834	14.52553141	15.69980499	13.93737092	16.26263941	20.28229668	14.55379141	13.34261676	13.41933704
C_C11	Group3	14.03342535	9.453055607	12.44199194	13.11894902	15.41401471	14.99690779	15.72672464	13.18710892	16.46319346	12.48909025	16.77600132	14.34301224	16.50183122	15.68255936	12.99042576	16.75062411	17.35708006	14.28418506	14.30935163	11.14140104	13.30263605	18.15690389	15.42944222	15.86167234	13.75658864	11.29020709	19.05743966	10.38083025	11.73824214	15.10920941	15.94512279	9.44771032	12.5370925	16.09477891	14.14529184	14.08259756	14.60910369	13.07859999	14.87422963	15.49579296	15.11444177	16.26934531	12.98539344	16.02040987	20.86936811	13.37792393	12.69728313	13.31531989
C_C12	Group3	15.87093828	9.602300515	12.24677498	14.14578737	16.95247744	16.67592509	16.84886438	15.31188964	17.69660342	14.95062915	21.60364956	14.8612631	16.66984119	17.50743212	14.51682702	16.72166844	16.1035757	15.22995415	17.21036757	10.69114833	15.44467692	17.82757832	19.50685056	17.09603043	14.32716837	13.40964027	19.13146792	12.24487842	12.55590411	16.51662601	16.42092009	9.975214049	12.82743196	17.56951814	15.36003258	14.73206774	14.79726679	12.98077898	15.33068738	17.25160987	15.59252582	16.64901294	13.98468356	16.06570241	23.69686728	16.41221084	14.74933964	15.73314156
C_C82	Group3	14.26983204	9.515568963	10.9334074	14.19704605	17.89047852	17.19495081	16.04236469	15.22015772	20.49343269	13.46741602	16.85180853	15.55729114	16.45922678	16.23510355	14.41834568	18.56356837	15.73995359	15.45150559	16.519917	11.10434131	14.57342692	19.61422837	16.25675258	16.63709047	13.26933921	11.94155488		11.94617335	11.60604161	15.92142772	16.26798023	10.22780616	13.16109996	20.65719474	14.97765235	15.00802878	15.18771871	12.43661541	16.15525559	16.60477067	15.97555639	16.99608484	13.81590483	17.22150331	23.41584044	17.54968822	13.53572193	15.33171924
C_C63	Group3	14.76885192	9.457257438	11.73749163	14.09929446	16.3988977	18.45802616	17.17099646	13.87944152	16.68609225	13.75981316	15.98653978	15.77221065	17.42076413	16.56325582	13.74228573		18.24368159	14.99385837		10.70898299	16.27797078	16.83581774	16.35375617	16.8591583	13.11810215	12.35056523		11.20748998	12.82059663	14.89334335	18.33103382	9.749337665	12.4606806	19.34973764	15.14576659	15.22882046	15.46877888	13.13312879	16.36911507	16.52245239	15.12244884	16.02534322	13.78883258	16.09615387	22.21945816	14.83156621	14.24926713	13.05958809
C_C83	Group3	13.36857772	9.731916181	10.53130232	13.06055493	15.22026747	16.60284498	15.91370648	12.61507926	17.32610196	13.15537582	15.30682632	15.49359414	16.0974503	15.83912608	13.24526974	19.26658694	16.35386369	13.7870945	13.67649139	11.46449243	14.24909226	16.04239552	16.43638026	15.55391162	12.16724467	11.54429614	18.86430916	10.84823797	10.38759865	16.63060102	15.60544253	9.666376539	12.3837316	17.46690922	13.0476724	12.77868516	15.40264841	13.06026115	15.20942497	16.40953627	14.76646544	15.42836953	13.37291304	16.60120949	21.14790736	14.53821173	11.7629453	12.22304191
C_C62	Group3	13.8062984	9.323540449	10.82289327	13.85307082	16.35302156	16.49553641	16.34976618	14.87456313	17.18366158	13.64633404	16.3191786	16.37692867	16.43115661	16.87697783	14.21786355	18.05209769	18.88179118	14.65398532	17.03267332	13.67023189	14.74373927	18.48964972	16.35303399	15.11389447	13.18220077	11.89770366		11.60126184	11.58092478	16.69119405	17.06456975	10.31672685	12.95581281	16.65208409	13.53408669	13.95861379	16.03081599	14.04695089	15.63991067	16.76617688	15.40389305	16.28484384	13.61985231	17.02022782	19.2142104	15.99564851	13.37483174	11.59982506
C_C84	Group3	14.49591262	8.766272547	12.20268357	13.88773551	16.36066324	16.07391384	15.72839363	14.08010653	17.68095499	13.91194466	17.8781108	15.9507211	17.86412403	16.70188788	15.46716235	16.15180269	17.08170524	15.18695238	15.94105733	11.74688772	13.80617941	17.8744049	16.79697599	16.32157549	12.56945867	12.87863406	22.42988396	12.19412573	12.47433995	15.04239334	15.63695449	10.35743939	12.47825376	18.32317582	14.2273191	14.57466563	15.7991322	14.10318092	15.68087421	16.12273857	16.43497477	16.48944461	13.85104069	16.48322825		15.97390175	13.50752154	15.8334929
C_C61	Group3	15.61334895	9.284138541	13.76687273	14.69044957	15.88041597	15.14273039	16.05857792	14.90659069	18.51414896	14.75656229	16.60703723	15.80868748	16.29649295	16.31259978	14.28922857	17.87745646	18.1295693	14.68482498	16.90577933	11.0486208	14.61797456	20.8553439	17.44784836	16.69278988	14.48796224	11.64390217	19.45557149	11.984758	13.61154194	14.17964915	16.03675321	10.34313234	14.12414677	18.10672341	15.20874415	14.02023909	15.01557577	13.43133272	14.5728198	16.19458078	15.3149006	17.6481272	13.66454814	16.69955789		14.48404246	13.55031298	15.06014158
C_C13	Group3	15.07780098	10.4542205	13.66250139	13.80863979	17.04061106	17.52524757	15.87584123	14.5118766	18.56315604	16.3249584	18.51141549	18.59003905	18.07547552	17.42257158	14.96287823	17.06833314	17.25571158	15.68394665	17.19845964	10.89061865	17.41721148	17.40364365	16.7323692	17.03245332	14.67236671	13.79034193	20.98590381	12.73689225	14.36422849	18.67799976	15.35705032	11.4374267	13.42745177	18.2644741	15.48317639	15.89897419	14.82084023	12.65690237	16.10139827	17.44510155	15.49776706	18.59714759	14.50149355	16.37247405	20.53960302	15.90124871	15.22709816	16.2926792
C_C35	Group3	15.01327175	9.871397361	10.75279695	14.46470309	16.50915185	17.85334989	16.5262384	15.1933513	20.42959546	13.75857443	16.40053363	16.04455533	19.05801553	17.04847185	14.53886156		17.85631205	15.31663939	17.15371726	11.18560026	16.14716661	17.83490419	18.09548682	16.96156911	14.00066537	12.63327409	18.85773875	11.17596559	13.42420613	15.24390243	16.18844428	10.23961773	12.69658549	17.31041398	13.89195768	14.63118779	15.2071601	13.80806028	14.96965404	17.01238076	17.19104801	18.64379766	14.05122317	16.81594248	21.11984658	16.12017746	14.01189699	15.3433885
C_C14	Group3	13.94967156	9.88138771	11.38434777	13.5634697	14.98276671	15.47138285	15.78356038	14.01197041	17.19105176	13.70017539	16.49788936	15.33232797	15.13004935	16.93811812	13.93259225	16.87199293	15.89323215	15.30251651	15.98747344	10.56768221	18.77847061	18.42444436	16.91757156	16.45886149	14.38759901	12.17200085	18.60310698	11.95403258	11.41704311	13.65018951	17.5159362	10.23321431	12.04455744	16.23049179	13.42018618	14.58869107	15.17591572	12.37159548	15.80302098	16.46917128	13.70917958	15.38259537	13.94507654	15.09201415	20.68824881	16.59697526	13.34917644	13.27341622
C_C15	Group3	14.59600365	9.27621614	10.32941834	14.16537414	15.74752157	17.78728192	16.05603061	15.0107354	17.22665383	13.4300746	15.59638236	15.03731124	16.7075095	15.74493857	13.9221721	17.35200722	15.60167152	15.58933313	15.72296987	12.83717139	14.55277643	16.67783419	17.14182662	15.39934457	13.1406173	12.09110777	19.55068699	11.15700626	11.82059609	15.14532309	16.09973546	10.10914192	12.6828202	16.41045736	13.60434694	13.52767908	14.59647935	12.86145496	15.77168655	15.67552851	17.08124902	16.56740022	14.22158726	17.55427452	21.24854034	15.51784855	12.99053802	15.93583709
C_C79	Group3		8.902086385	11.84968475	13.67204071	16.69048781	16.19976021	16.1623986	14.93991416	17.64151847	13.44227207	15.89232261	14.81553367	16.66150172	18.69042043	13.83953215	15.86655471	16.69932345	15.38718278	17.61675814	11.50872519	15.64932381	18.34812228	16.50721151	15.66118997	13.85094972	11.79229539	23.01442744	11.27596493	11.86503717	13.77312304	18.52882925	10.57573161	12.58533038	17.0154688	13.81352777	13.59104757	15.40846622	12.90061805	15.22013074	16.12578823	16.16830761	16.14568594	13.93327959	16.44046352	21.47010725	16.50491305	13.43272052	12.45032777
C_C66	Group3	14.4616406	9.609136388	12.27345821	13.64212971	15.98829495	16.06402897	16.94498922	15.19399822	18.9820524	14.0747134	16.10506975	15.46799599	18.79033687	16.85284085	14.2725602	18.54296571	16.22848757	14.96684902	16.80946121	12.13009273	14.80910025	19.41028306	16.69125543	15.37557245	13.08338614	12.3373373	18.28873254	11.29693186	12.71416119	17.1091491	16.70237366	9.765814556	12.84292752	16.97410148	14.26228599	14.35623744	15.37865503	12.83703376	15.47866196	16.75304667	15.31713464	16.10178187	13.81044089	16.45197677	19.29902248	15.97490591	13.22001069	14.6376095
C_C80	Group3	15.31730782	9.400678598	11.42366796	14.70149897	16.9280884	18.38349294	17.13148898	16.19603528	16.8198773	14.42686413	17.08931632	17.00113495	16.4243762	17.37095759	14.90639066	17.2659483	17.81873301	16.02963617	18.54187607	11.80436401	15.38350795	19.10639415	18.31179735	14.75694185	14.25195713	12.60044135	19.51109267	12.68972334	13.41228125	16.09064892	17.64397124	11.70576472	12.89879466	16.23640582	15.92386838	14.4996696	15.32341142	13.43413287	15.41477325	18.20263573	15.88022454	16.41149036	14.24061553	15.91484048	21.88422218	17.24489775	14.97038403	15.31009767
C_C65	Group3	15.98997396	9.909978014	11.36451263	14.51499045	16.94958783	16.15593458	16.97471048	15.84225798	18.83737285	14.54274963	14.91696815	16.99525867	16.93566132	17.22088541	14.9736641	18.76150739	17.0419409	16.21960078	16.66522035	11.76664543	16.36761972	19.0671983	18.67787419	17.03703323	16.51939903	13.27535002	19.97014297	12.46990655	13.14347437	19.41664082	15.69127232	11.14880186	13.08812986	17.22903284	15.97624298	16.13704723	15.6239552	12.41941414	15.67932805	16.59323095	16.44529668	17.40051897	14.91332531	16.50104868		16.28525698	14.62106788	17.65840645
C_C64	Group3	13.40833628	9.035662356	11.82526889	13.63255187	15.5458907	16.7599843	16.13339233	14.90673763	18.10261523	13.78661258	16.34070933	14.64926364	16.48190785	16.8269345	13.93662425	20.08648904	15.41127472	14.93168285	16.46737059	11.24168941	13.55257233	15.96819684	16.01112829	15.57771606	14.87157616	11.89168979	19.42156364	11.0183055	11.09254393	15.19154639	16.93306606	9.310513621	12.89351564	17.745992	12.62593005	13.24773519	15.06347001	13.0778162	15.41823422	16.72262351	14.88546665	16.48165697	13.64488532	16.28389475	20.54604561	15.00080123	13.09558672	11.40681854
C_C16	Group3	14.89576476	9.790416608	11.68710718	14.28185138	16.62718577	17.04560885	17.54482573	14.84303985	17.13238748	15.71524987	18.81376397	16.77998136	17.51274888	15.74590003	14.50056681	16.78723853	17.64575934	16.780653	14.88315319	13.13952263	15.26974032	16.60257407	17.26334675	15.47796443	14.62364049	13.51873867	21.11003567	12.98590227	13.36577658	20.12293237	16.9309665	10.67169818	12.60822643	17.98939034	14.7380919	15.86002849	15.71899624	15.13587595	16.62033502	15.95435153	16.49513234	16.38989977	14.38923589	15.79658017	21.20090209	15.11458542	14.64335513	14.36530043
C_C32	Group3	14.03812196	9.685559273	10.42557378	12.2574789	15.85941818	15.60873704	17.60605559	14.07248366	18.93456645	13.00419967	16.05911323	18.14246626	16.06090735	15.92809547	13.59880135	15.43651949	17.37913551	15.03041143	13.53355401	13.35095258	17.92315123	15.55943887	16.3348889	16.23511795	13.34237841	11.5680265	19.32195379	12.56737785	11.64089073	16.48605604	15.21097107	10.64679933	13.91451169	18.86569083	13.60932589	13.47008192	15.54328503	13.58842751	14.62174327	15.54317826	14.88061741	16.33221739	13.43656792	16.41262815	21.58538566	15.64815757	12.5676181	13.57752326
C_C17	Group3	15.238469	9.71919779	13.56960438	15.44108179	16.62433029	17.33336095	18.47178257	16.17924788	19.8703429	14.42793589	15.03195506	18.29613759	17.24362275	17.85260324	14.97261551		17.85229218	14.98254602	16.91472689	11.99929166	15.95054111	18.59974212	18.614526	15.01192373	15.71687076	12.15958062	19.18863293	14.01094331	12.3825045	17.71986299	16.18713425	10.85099665	14.43604166	17.11623492	14.5458455	14.26678716	16.57892965	14.39134187	16.67277252	16.87066569	16.50307375	16.31621128	14.37669927	16.84754545		16.73676275	14.0302693	17.66255402
C_C31	Group3	14.68152304	9.799054431	12.06081374	14.17372032	16.5339748	18.99959458	15.67253994	15.6427807	18.21486241	14.59244762	15.9184236	16.93831717	17.97445889	17.53990891	14.75841216	16.35869139	16.19971034	16.02190279	21.37214639	10.70660313	14.92171453	18.33401801	17.52947791	16.32009603	14.0284517	12.20943702	18.93474043	12.55765285	13.49076133	14.78274305	17.40835625	11.28348632	13.71686907	18.80736614	18.12768504	16.18677215	16.00916105	12.44173845	16.17233103	18.20398996	15.45685014	16.64931819	14.41903285	16.13784942	21.7261822	17.716838	15.27466051	15.90626356
C_C18	Group3	14.77863765	9.251912695	11.01508145	13.96695379	16.03188989	16.32732541	17.70720271	15.56585094	17.39229246	15.06337849	17.53198596	15.61818888	18.84112742	17.21693393	14.80153286	17.83660623	16.20812264	16.53938422	16.95048983	10.90368491	14.52669702	17.48189058	19.14120433	16.44207979	13.37563662	12.69702656		11.44027249	12.96174186	15.07103187	16.38327539	10.96159114	13.26764325	17.49462166	14.96133911	14.90888905	15.49244526	12.77059958	15.90705318	16.90263115	16.15081194	16.53965253	14.46894088	17.72665355		16.62828723	13.68004433	15.8121916
C_C69	Group3	13.73855766	9.008563818	11.87831089	13.53371651	16.35979719	16.89130525	17.51969602	14.32109044	17.80834084	14.19024037	15.55730546	14.76123405	17.23538848	16.14219419	14.01338992	15.88284847	17.25338687	15.09982537	17.62569764	11.58424145	14.69007742	17.66773969	16.17248077	15.82708737	12.49291563	11.6872666	19.66803375	11.12860785	12.63224346	15.32796228	16.52627048	10.21803617	13.28132999	17.45934122	14.23174419	13.98486347	15.17622391	13.43234621	14.54679358	16.06751665	14.98274886	16.83547327	14.29687573	16.19909576	19.08918246	15.61817773	13.4672299	13.04078285
C_C68	Group3	15.929029	9.850018974	12.22613036	14.70896392	16.60403417	18.04264	17.64615899	14.77437466	17.94411969	13.75186172	17.32586715	15.83670758	18.48378956	16.12100406	14.59440012	16.96457441	16.26869436	15.56582804	15.6712383	11.06388232	13.41738999		17.23773767	17.5484478	13.85699517	12.5188447		12.0838705	12.99116387	15.19275478	16.54332865	11.14705598	13.05138733	16.58125327	15.59240719	14.39113516	15.21012816	12.53619921	16.87291914	16.79894018	16.18599608	16.70652758	13.8178492	16.57728263	22.61996305	15.05331595	14.52075608	14.30087995
C_C78	Group3	15.4081337	9.914636691		15.60544043	16.41268865	17.4972219	17.42471099	16.24387451	19.82096216	14.51259929	17.1971285	17.02698325	16.75519502		14.8277119	18.37066407	16.77188711	15.66525588	17.30954048	12.50413755	18.38722016	19.15770821	17.67377391	17.12084584	14.35717314	13.31122483	19.41706461	12.48237802	13.80156148	19.49668426	16.51350646	12.37460096	13.69738342	18.78493201	16.31891124	15.03573628	15.1460194	13.46300513	17.17644721	17.21940577	16.03845564	17.12148256	14.83137009	16.9198625	21.02640109	15.80539484	14.5320127	15.12766958
C_C67	Group3	13.49694097	9.050497569	11.00172303	12.96419111	15.9699364	18.58949544	15.97699338	14.1108351	17.74486117	13.10133735	16.64316819	14.47025331	16.44573326	16.31152384	13.45661511	15.68092057	15.44111418	15.61982204	17.58932702	10.55287895	13.11903295	17.00180924	15.31042738	17.30999952	12.83663441	11.46686286	17.71599315	11.44922908	10.86127442	14.99293554	16.27985108	9.659735581	12.12732455	17.40617686	12.40578681	13.23600785	14.654598	11.92237135	14.45586124	16.50300345	14.70059474	15.75163075	12.73834221	15.53981546	21.88338384	16.03183019	12.60099933	11.01899984
C_C30	Group3	15.10584227	10.55864822	11.06903293	14.41069584	16.40318576	19.58022067	18.12878798	15.67144826	18.64662432	13.96939611	15.77134862	16.99848039	17.78873004	17.3733584	14.54105628	19.40805731	17.71176249	15.52644125	19.42837318	11.76924295	14.45537751	16.62709424	17.2724826	16.56794282	14.46847228	13.01755738	20.44361582	13.32051341	12.25083612	16.75988563	16.80544235	11.62293884	13.76131049	19.0847386	15.32133598	15.22765247	16.77915844	13.67602409	17.11652977		17.05594258	17.14410552	14.67907672	17.19127258	20.95044224	17.42629599	14.27269	15.6946554
C_C19	Group3	16.09297072	9.487018876	10.71234833	14.14787546	16.64129057	16.15226911	16.45786887	16.27627537	18.58323084	14.88209374	17.38804346	15.84266849	18.04854787	16.64526746	14.37927678	16.67064277	17.26610315	15.41982376	16.50170285	11.84658794	15.7871231	21.26720345	17.92374798	17.31296029	15.60943054	12.84734016		11.85144077	12.52796144	15.85239061	15.92358663	11.16357703	12.09332486	18.19578997	14.6606102	14.98576783	15.00383313	13.86819197	14.94208636	16.55133445	16.06767348	15.93711286	14.17704566	16.7604218	23.88440441	16.48434483	14.80257175	16.24906955
C_C20	Group3	14.37712441	9.048005203	12.89995774	13.28954313	16.28623855	18.23706401	16.94840514	13.60700849	18.12655758	13.27118972	15.8428497	17.43691059	15.98819177	16.39626076	14.93506158	17.64199393	16.40517581	15.05442679	15.84056551	11.82986123	15.48172713	17.25259042	16.90773893	15.94323742	12.28016177	13.10313176	19.32076567	11.95300275	13.27914022	12.91566542	15.80472618	10.1215163	12.9869787	17.58939914	13.74527703	14.17337483	14.77118883	12.80759099	16.59175901	17.08890364	15.87247943	16.53231801	13.60332004	16.57348544	19.84261349	14.60397072	13.59996805	13.4860605
C_C21	Group3	14.6386382	8.89162478	10.37941626	12.93912977	16.41445116	17.54479824	17.38090959	14.82050103	18.02439175	13.60440895	16.61842897	16.69984786	19.34327432	16.6782042	13.70164202	16.31789539	16.39438844	15.55760136	17.34161088	12.39111028	13.11322578	17.99317643	16.69893348	16.60390619	14.02076923	12.80784899	18.46309421	11.5798164	12.45004787	15.19699705	15.71801278	10.51730363	12.73987651	19.24623244	13.89201111	14.48170595	15.1426224	13.10629469	15.82725529	16.26782402	16.03548764	17.65774524	14.48072993	15.61971288	19.92137523	15.27720757	12.95896343	15.34598371
C_C73	Group3	13.43871293	8.345800687	11.34044077	11.68667263	15.36924361	15.20636935	15.92681134	13.70443536	18.86256527	14.17232221	15.78122174	13.63231985	17.50052728	15.79317957	13.32216066	16.9797444	16.60999115	14.116855	15.94822346	11.99490588	12.06253569	18.50656739	15.45014003	15.12421146	12.1322417	10.99788306	18.68824351	10.99314043	10.08470823	14.80221657	15.34027437	9.101141382	12.28659953	17.26971756	12.39565384	13.43533231	14.35015957	12.2121702	13.98225835	15.24712125	14.48232177	15.70663357	13.52833332	15.22877044	22.68428255	15.15173681	12.27340963	12.90115811
C_C72	Group3	15.26324604	9.905899256	14.65830715	14.74424154	16.34840323	17.47799585	16.8806508	15.62682855	18.95985531	14.134005	15.80837358	14.97782627	17.27256207	16.02966178	14.94730411	19.25583607	17.29476686	15.70755836	19.23225483	12.50767979	18.56077086	18.76045124	17.9617262	17.03980333	14.83346216	12.60910844	18.5547021	12.50323051	12.09144793	16.14171709	15.89380308	10.90165468	14.0505002	18.40082882	14.07755303	14.37468836	15.49469521	13.6261446	15.53325826	17.46061083	16.38723234	16.76272505	14.46838071	16.87990025	22.536784	16.41851931	13.75653944	15.41711721
C_C74	Group3	16.17794548	9.781000757	11.42738779	14.2873549	16.36365774	17.83416049	16.91132336	15.31490727	18.04457642	14.20682178		14.60358507		19.53634671	14.79513312	19.74517116	16.4915761	15.29321823	19.08338169	11.7145826	16.94661873	22.1349942	16.49145564	15.40944127	13.19524702	12.47617627	18.50119029	12.47191825	12.9135549	18.23346525	16.01392986	10.54183895	12.72080271	18.0714703	14.9935946	14.65203987	15.1285085	13.48533209	16.62125126	16.90938661	16.85582221	17.78244716	15.06872221	16.69413486		17.7224638	13.9035075	15.58050636
C_C71	Group3	14.74992027	9.724380707	12.00610579	14.13006589	17.18673205	18.75046093	16.44438925	15.66846127	18.99845204	14.45295683	17.47780889	17.27176286	17.38549337	17.12066665	14.41336496	19.4945062	17.64465673	14.98506486	18.29424213	11.10405999	16.32056409	23.28881567	18.63985728	15.84811695	13.87456944	12.93691615	18.34685805	10.97184769	13.13177806	17.35225153	15.96925393	10.95958307	13.18808963	17.42807623	14.47437318	14.78614258	15.03880281	13.96958793	15.75515643	16.08495238	16.45423342	16.87712014	14.69210758	16.93777761	23.28753016	16.87092293	13.90990781	15.14148336
C_C75	Group3	14.66773802	8.963703714	9.605732409	14.50393792	15.60254171	15.53990124	15.97380849	15.95961602	17.57773053	13.18289324	16.65136198	16.11010728	16.35532327	15.85004501	14.12038995	18.57854137	18.36190906	14.46710533	17.65741121	10.7764792	13.93044602	17.87227807	16.8824614	16.10748808	13.19313808	12.17997459	21.16329575	11.64625355	12.6939111	17.14685647	15.72476303	10.76207615	12.03133716	17.96022626	15.1247531	14.3901725	15.30929724	12.56799161	16.07296735	16.61116375	15.89588602	16.44526916	15.11064251	16.24986436	20.03088207	17.29543061	14.25142652	15.93727527
C_C70	Group3	13.57776935	8.836457354	9.085065179	12.86867185	15.03926927	15.44441151	16.66821396	14.06491811	18.98400631	14.72532458	15.7879512	15.16234654	15.20274877	17.36685366	13.0974791	17.46157057	15.80864437	14.6645224	15.8192355	11.55182011	13.08734045	17.79594601	16.07255705	14.86627536	11.65191825	11.50986358	17.50944922	11.10324287	10.86603451	15.41357352	15.76161746	9.97176131	12.32141162	16.44097862	12.83480394	13.28373643	14.85801641	12.06975659	14.74483233	15.56630521	14.94434044	14.57746847	12.90619714	15.57560128	17.62932409	15.72853194	12.51178065	12.37716111
C_C27	Group3	14.89363524	8.842739555	13.64188638	15.24048174	17.39430625	17.94844653	16.63544507	14.04606319	17.43475166	14.11475886		16.63044751	16.70078684	16.93070456	15.177768	16.38846089	15.96926664	15.903443	15.18522979	10.7895399	13.81803206	19.00561672	16.8343085	15.9579622	13.26423139	12.61942188		11.49400671	13.11780719	17.36982172	16.61672826	11.11640158	15.11819645	19.09077013	15.06240194	14.94909227	15.44578528	12.83704441	15.52011603	17.33391242	16.44402879	17.19587037	14.47876897	16.30970154		15.05949007	13.95088484	14.2588927
C_C22	Group3	15.01660161	9.50217781	13.6110941	14.86536394	16.534057	16.71700814		16.2374213	19.00606827	14.61666321	15.87529101	15.66742435	17.28185489	17.57512378	15.2456435	20.03132947	16.46492062	15.26466783	18.50775138	12.27905023	14.19977042	20.08049492	17.5449473	16.85917554	14.71471661	13.52026879		12.58614547	13.23659555	19.25909199	17.01983885	11.38674754	14.44145797	19.77303315	15.72283003	15.81152847	15.75498007	12.4315889	16.18904082	16.82446297	15.97776291	18.44929675	14.06072482	16.84144741	23.20595412	16.09744338	13.99850021	16.506047
C_C26	Group3	15.32158766	9.687748566	14.57480593	14.36355545	16.20862198	16.39320197	17.68290312	15.32631562	18.88763046	15.14183833	16.56587812	15.22065903	17.15216307	16.78782497	14.27301891	18.82192249	17.19378242	14.90643449	18.09756986	11.13350282	15.47503089	18.68188671	17.21177667	18.07650258	14.38024103	12.68694661	19.99143198	11.57954317	12.49757665	17.66883281	16.35529521	9.831057653	13.09385125	17.79362842	14.67755622	16.00880242	15.51105439	12.4841934	15.74766618	15.86791422	15.4479436	17.18298149	13.82247728	16.32528098	20.780102	16.20914332	14.23688807	16.70096698
C_C23	Group3	14.45879807	9.548953228	11.8370671	13.77084397	16.50610484	17.8158191		16.32192223	17.70210281	13.38279033	14.27453286	16.15851146	17.83377056	18.56264497	14.31906304	18.39279893	16.53802781	16.20690056	17.47161378	13.66335112	17.73464105	20.69934055	17.24080784	18.88459402	15.51233913	12.6217179	18.53187377	12.18910828	13.56378075	15.64642569	16.96194656	10.86841209	12.71954845	17.52409078	15.26068678	15.68289368	15.14864282	13.64652088	16.04228674	16.99518614	15.96699937	17.65195494	14.21804211	16.32420585		17.81360205	14.60295801	15.15037446
C_C24	Group3	15.3510511	9.579416183	14.08073912	14.50228678	17.94580207	17.46435093	16.10452558	14.73305092	19.12197605	15.23221626	17.48795648	16.94885216	19.47378359	17.90037591	14.83289447	15.08626378	16.63009585	15.00900007	16.51640671	12.30941329	15.97930826	17.35796337	18.18729168	14.37965244	12.81155693	13.07205183	18.9435094	13.00571996	12.17853076	16.60499725	14.90922967	10.4200939	13.70764256	17.90592204	15.9714127	14.96515994	15.76560422	12.16288838	15.83297399	17.78524489	16.64283635	15.66193927	13.28678589	16.21458758		15.12318739	14.17560284	15.53729193
D_C94	Group4	15.10939805	14.60547379	18.42969004	12.43838159	16.44249833	15.93455831	17.12084383	13.83570053	16.67391641	15.29438559		16.29346482	17.67668885	16.30401571	14.5952885	16.81920048	14.97125646	15.63306588	14.80836674	17.22113145	16.51930349	18.27676178	18.01642113	17.8756329	15.73414976	14.88915626	17.73163561	12.72819725	14.17298452	19.73090536	16.46324896	13.60013797	14.34944276		14.68510003	15.96032548	14.33267031	15.26299716	15.75142911	16.81731243	14.26225322	17.70054825	15.32756212	16.99157715	22.09408327	16.73404744	15.31488844	15.16014836
D_C51	Group4	15.77751939	14.54298954	14.81728025	12.37456106	16.95617708	15.51298137	16.32833348	13.86274625	17.29866602	13.64445181		17.11504536	18.74607627	14.05056764	13.90143787	18.72947204	14.11931098	16.06954154	14.65532332	19.49355665	16.7190816		17.94471132	18.16737655		13.50420257	23.04074734	13.769734	14.12318454		17.74626397	11.93098254	13.95866501	19.45758644	15.71588718	16.3805571	14.62384692	15.19683538	16.40542624	17.29083042	14.80680495	17.31247289	14.77577439	16.22295471	20.80411971	16.4707283	14.75983528	15.37659128
D_C95	Group4	15.09908113	10.54679413	14.79202003	12.48540195	16.47355249	15.57435235	17.88494525	15.1997494	16.89447567	13.99600022		16.931515	18.19930293	15.81624729	15.18719956	16.98545397	16.64666341	15.37389251	15.89696396	16.75153032	14.78408413	17.05966778	16.70893927	17.8846168	14.19234127	12.74283775	18.88177972	11.34559099	13.28057326	17.82203185	16.06952732	11.48152337	13.24665445	17.72500678	15.122704	15.8825488	14.60623024	14.29658149	16.37982794	16.62254637	14.45182752	18.11723752	15.0193951	16.30050018	22.03390848	15.60800552	14.80699778	15.97438208
D_C50	Group4	20.23142497	16.0372981	20.74413876	15.95751472	19.39345789	18.7594564	21.6519113	17.75239729	20.51689784	18.19815069		19.93030104	21.85397307	19.4087274	18.27084579	19.44569694	19.71234148	18.71912789	18.3669016	18.7487717	20.87200526	21.57503751	23.747911	21.46203703	21.23829927	17.8807761		17.15190427	17.90330575	19.32724843	20.36977024	14.88415586	17.67960591		18.04198568	18.51696397	18.60727272	18.24942716	19.72132851	19.92385284	18.80236143	22.1938277	18.22358435	21.01057119		18.74388232	19.34313102	19.92241403
D_C96	Group4	15.8832635	12.17624191	15.04994177	12.86331921	16.58523093	15.26616816	17.08756267	14.29024351	17.45028998	15.34454461	17.96367906	19.72514172	17.9321577	16.228616	15.46054054	17.28183948	15.71837356	16.01601661	16.87507353	12.68761544	15.53746019	16.41710087	18.21619709	16.67713137	16.06143722	13.77425451	18.57571309	11.24098309	14.37598379	16.32951238	17.79188376	12.82035482	13.76099844	16.72612453	14.95760801	17.32381349	15.3754951	14.40860461	16.40313737	16.77117939	16.40162466	18.51318759	15.05462914	16.71174736	19.65408861	15.17418618	15.69723064	13.98424373
D_C49	Group4	16.64391632	11.68374765	19.21910276	12.10395071	15.9715352	15.9529849	17.99755539	12.48104481	15.19835914	13.12741142	21.12271254	16.79961841	23.21078902	15.17086271	13.41268899	15.25214546	16.22821497	14.57723158	13.18090953	12.70956107	15.27359354	14.47135806	17.50918111	17.47699332	15.00915695	13.67380043	19.3784395	12.63739294	12.40552161	18.03298297	15.81909176	11.04146141	12.90271646	20.7311571	15.17666937	15.03266913	14.89463772	13.52978436	16.32279733	15.77962988	15.54024767	16.31319874	15.12253244	16.72758371	19.1753872	12.6335253	14.31874329	12.86805662
D_C01	Group4	15.20620689	11.32313611	16.6280667	12.18341124	16.1200384	15.34954738	17.35399354	13.80276932	16.85845261	13.61835249	23.09158133	16.2484373	17.82437804	16.251121	13.47242693	15.72881388	15.72640533	14.91778288	15.77054648	13.55424448	14.71768938	16.36111419	18.21972718	17.82502356	14.34891604	13.77390142	17.61046257	10.88699861	12.30633384	21.90158609	16.61778041	11.21710337	13.21314222	16.09462608	14.55646826	15.85359037	14.38205325	13.89151576	15.10315917	16.07033987	15.06871375	16.53920884	15.22588509	16.17318528	21.2239481	13.47858335	14.32239442	14.45763407
D_C47	Group4	14.42203515	11.66407408	13.90115537	12.5250191	17.03606187	15.42587534	16.04055788	14.04949767	16.82366156	13.7018701	17.59968264	17.38386912	16.98958278	14.88323433	14.36386911	18.38327227	16.8987608	15.37023003	15.1732145	13.50616313	14.65314693	17.35284102	17.52993633	15.85428712	13.77223223	12.88063142	17.17676025	10.70297619	14.0449458	15.78587794	15.99430147	12.17642389	12.48961609	17.48462245	16.83690973	16.7282224	15.24292416	14.36094412	15.46129228	17.24786383	14.81340496	16.58562156	14.28671441	17.03325584	19.88322012	14.12479529	14.91751539	15.76737054
D_C02	Group4	14.17427836	9.902220983	14.14858864	12.44904166	17.58096069	14.77140112	17.73143203	13.71964278	16.52818393	13.73144764	18.23975222	16.82488877	17.94459961	15.33850591	14.62645503	15.76817098	16.15109192	14.78990501	15.29482306	15.73267995	15.85372372	15.99424797	17.26774141	16.89450394	15.27376833	13.16310364	18.55259089	10.73722192	13.33377462	18.88619063	15.67381019	12.45642154	12.77478231	17.2147009	15.29666474	16.42864123	14.48789499	13.54677735	15.30168049	16.58846669	14.95629954	17.33282916	14.74096289	16.10111605	18.82685645	14.4496894	14.85400434	15.88621566
D_C46	Group4	14.1644501	11.35194903	14.52538613	12.28013159	16.44161175	15.36669891	16.45760414	14.28148017	16.41981706	13.82700937	17.17735724	15.7321603	17.12257956	15.52170691	13.84354781	18.00825765	15.39555169	14.57236381	15.07984531	16.76261778	15.84432987	15.93866736	16.69602022	17.12446052	14.68382747	12.54414654	18.9692924	10.71183588	12.93278968	15.16192008	16.75882927	10.11105388	13.53794798	18.32893227	14.78583075	15.66293887	14.41637011	13.07916131	15.15039648	16.92062125	15.65671355	16.58371939	14.83202669	16.28707031	21.45208133	14.62958332	15.1294439	15.59824317
D_C03	Group4	15.05496989	10.28298796	12.42480221	12.25553892	15.53592757	15.41646973	16.98392715	12.8406766	15.24594111	12.68286337	17.84047959	15.93427759	19.30360626	14.43110113	13.54163775	15.5130161	15.48873015	14.4244036	13.10418654	13.0123187	15.18288041	14.74536784	16.54032992	18.70992086	14.64861569	13.03913037	18.72489689	11.84591951	12.91254214	18.52543026	15.49884983	11.22588567	12.90477275	17.28437848	15.74298717	15.75227555	14.57402465	13.31767508	15.53880689	16.34158497	15.29416906	16.31736656	14.26980381	15.82548376	19.11916171	13.76331288	14.90091506	12.96546406
D_C91	Group4	15.1883081	14.35560314	12.29218636	12.30407006	17.57136695	15.15819139	18.04124412	13.25239035	15.31369492	12.99092814		15.50921366	18.75351733	16.34242114	14.26272049	17.61310142	15.63391934	15.25384718	14.06485052	13.83934007	15.63244289	14.66525344	16.37651935	16.46357786	14.36935904	12.97102357	20.31467193	12.33516147	12.99754905	19.33638141	15.05908255	11.14210615	12.21635739	21.26941286	15.26731281	16.02993128	14.90271923	13.25661817	15.47826708	16.04669901	14.61252983	18.60376816	14.86824436	16.60509837	20.24053611	13.8796528	15.38684171	13.46586172
D_C54	Group4	15.1567883	11.55668381	14.8984594	11.64109833	15.26666287	15.09344221	17.56426792	14.06353698	16.83864747	13.6778695	18.95876503	16.41140435	17.10351182	15.07844816	13.67819956	18.49965393	15.35023186	14.34875103	15.20287761	14.89474537	14.64041787	16.04862018	16.54907935	16.36589705	13.65080641	12.61085417	19.53331669	11.53751274	12.46073799	17.57467535	15.4566524	10.44395136	12.69342949	17.07859911	13.99546906	14.19886622	13.93653808	13.89099761	14.96511747	16.2359886	15.59438881	15.81438851	14.27332562	15.75076022	20.50433475	14.80497848	13.59444827	13.36169272
D_C53	Group4	15.05860046	13.39402295	15.52774559	11.58834548	16.73464955	17.59128617	16.20567366	14.34185205	16.33674688	13.99571726	20.50787299	16.07315982		15.34040954	15.81374606	13.7272356	15.59940925	16.20115618	14.56043797	17.6626002	13.2978532	17.27946852	17.27192169	18.88494791	16.34476072	13.28610431	20.40770324	12.45346114	14.02080184	19.10512375	16.82352594	11.29527303	13.13473764	19.4657387	15.27423285	16.29590551	14.2234748	13.83027033	16.41124649	17.61599288	15.03448437	17.96362902	15.23716582	16.30950043	19.35481655	15.83560798	15.11334708	15.39679616
D_C93	Group4	15.40591438	15.07436453	18.93658424	11.68214864	16.75012899	16.95845052	16.89535585	14.52389572	15.9262884	13.94325947	18.79177048	17.46226909		17.4379868	15.04358007	12.98216399	15.75045804	16.71086079	16.06016304	18.86022299	15.92419131	15.27243053	18.16203587	19.55447492	16.91566701	14.09048584	19.06143754	11.87620796	14.41420953	19.23864834	15.82541483	12.97507646	14.42838314	17.33972257	16.12183028	16.54159105	14.23020929	14.02593584	16.15079198	15.76860792	14.67779847	16.93046557	14.54608412	16.62348053	19.93113395	15.29527239	15.40664618	17.10672318
D_C52	Group4	14.94200649	10.9821268	13.83573742	12.48221757	16.65588426	14.71704799	16.06645246	13.41016036	17.20153132	13.51114948	19.49866761	17.46712277	18.37557072	15.7216878	15.14112963	15.0742038	17.08187981	14.96271541	14.5498889	15.18133031	16.01459553	15.84490557	17.11328849	16.76911632	14.58854772	13.20860491	19.20275067	11.31538955	13.39713372	17.4116544	16.21008361	11.56247678	13.55261668	17.31803243	15.17824401	17.33321557	14.49613204	14.56622141	15.56814138	16.21017398	15.09899111	16.29619902	14.65020352	15.76223783	18.99728748	16.40346273	15.43506672	15.03143175
D_C45	Group4	15.07280347	14.26708234	18.27291075	12.63445417	16.08681931	15.50387621	17.94265249	14.18836839	17.60590856	15.63303222	18.49073467	16.73594679	17.83126701	16.86695753	14.59862459	17.16257362	16.1594057	15.36911305	17.53735714	16.50649471	15.62064114	16.88711739	18.35539897	17.61349353	16.00105442	13.36548967	18.82864578	11.85350448	12.99984697	16.7117089	16.61015231	10.41824004	12.63983246	18.73500789	14.37200551	16.09458569	14.84785794	14.52646926	15.73526737	17.27996456	15.40172844	17.23215492	15.99610816	16.78588228	20.31319948	14.78715206	15.47279896	14.96065038
D_C04	Group4	15.50695467	13.72754692	15.00873511	11.96266138	16.96816708	14.82839981		13.963979	16.23879852	14.25146107	19.33349641	17.43378978	19.19895716	15.2530445	14.38297038		16.34164612	15.9499121	14.9090205	14.00272788	16.69695503	15.95042606	17.04420099	16.73618385	16.33792794	14.00849658	17.64473004	11.39911127	14.51791973	17.42547615	15.9276161	12.79193112	13.07643376	16.30931195	16.01880122	16.3736684	14.4586654	13.46195473	16.25859152	16.56234689	15.11401075	17.18301922	14.75137708	17.01338371	20.27640497	14.68090304	15.04831186	14.94892087
D_C44	Group4	15.70400213	11.36438894	15.71372194	13.05317859	17.77257842	15.16006113	16.86766049	14.92006484	17.13539196	14.12890149	16.4183058	18.1528157	20.68183532	16.94272911	14.54398611	18.32613702	17.68454296	15.33131197	18.12390367	15.51664348	17.88800098	18.10740631	17.49225497	18.21512475	15.95672503	13.83894534	17.56987205	11.31906525	13.75980156	17.36142122	16.27481935	12.04174189	13.30166556	19.69935359	15.41972241	16.11287021	15.27887911	14.35184893	15.93943898	17.05421011	15.57391294	17.44122742	14.76438744	15.76892085	19.82343881	16.70112637	15.70234327	17.68438223
D_C43	Group4	15.184775	13.84325224	15.51625764	12.62700651	18.47906861	16.91937423	18.06947338	13.83085424	17.02628494	14.85749457	19.01795551	15.73327886	19.94197079	16.73075909	15.04462439	20.07600606	17.89022569	15.76061572	15.79431019	18.20077629	15.97683256	17.4820066	17.56735124	19.4479769	14.99760013	13.87875187	18.79365608	11.76287665	13.26220056	15.63130592	17.0940078	10.80332329	13.75214092	17.93015702	15.5401553	15.64596915	15.93975985	14.91486781	16.1147329	17.38157883	16.6364533	17.01800559	14.98240833	16.9813366	21.50301508	14.83648728	15.49867302	15.20898732
D_C06	Group4	15.94758551	13.06343255	15.72467977	12.61542152	15.94203627	15.46285457	16.76635794	13.93204663	16.09213427	13.80259522	21.52451089	16.66485848	19.51897887	15.73325753	13.95306302	18.38911285	14.75736409	15.34294539	16.30044472	17.77257282	14.97511852	17.38678143	18.82486585	18.63774445	16.021341	14.04798284	20.1341851	12.92042783	13.28140847	15.73135968	16.24941782	11.77360095	14.45691105	17.20496435	14.76588286	16.34027928	14.45746863	15.04276633	16.20478153	17.23702317	19.07617374	16.74546125	15.15906265	16.98414035	20.68378191	14.95114366	14.35052524	14.62293513
D_C88	Group4	14.93548226	11.72267783	14.72339579	12.1881832	16.244674	15.64972813	16.19770574	13.39041678	17.2446117	13.15449815	18.17857734		16.55908564	15.59859759	13.93169935	16.69527251	15.63227981	14.58892923	15.74740555	15.08880436	15.47745299	16.77540861	16.66089894	17.1300092	15.01993059	13.0577575		11.49625906	13.12066701	15.79783411	17.09892887	10.66926221	13.35836017	18.45863204	14.41796314	15.66558271	14.42201942	13.2878907	15.04796718	16.59954643	15.10687443	17.51859159	14.96795747	16.22824506	20.97825288	14.72786047	14.49818204	16.19215454
D_C57	Group4	15.1829645	11.70315811	13.25890683	12.82661733	16.59769477	15.72628342	16.93754276	14.21446806	17.15656529	15.32829257	18.40914926	16.53167004	19.92504749	16.19440775	15.12588695	18.29964201	16.79504933	14.83913321	15.47653622	11.95022449	15.76823063	17.02464856	17.87703157	17.15826492	14.41597293	13.64875265	19.59623286	11.20690038	13.9892553	17.27860154	16.07038262	12.01429938	12.39595398	17.1749317	15.91542371	16.55744007	15.41906991	14.30950848	15.73677339	17.72681788	15.19106291	18.3402113	15.0578144	16.91603547	20.32438829	14.56301694	15.44626705	15.03487454
D_C89	Group4	14.17885374	10.61644496	13.82139981	12.23749799	17.21509908	15.38364976	15.58484886	13.88508936	17.63263597	12.82731694	17.27017305	15.26244114	16.8322413	14.49840698	14.3846884	17.43079443	17.40125208	14.40700134	15.84978839	13.12813761	14.61696434	16.44867052	17.32846009	15.03015724	13.84218381	12.54704432	18.83931331	10.98419099	12.20379074	14.79212312	16.42110229	9.755068033	13.25790092	18.13481852	14.83029564	15.69566183	14.87536504	12.96835928	15.56943832	16.12504121	15.39023827	16.17579113	14.07482484	16.06351594	18.2086619	14.50851807	14.07677306	15.53707556
D_C56	Group4	15.35689931	10.12101319	13.63971194	12.81636856	17.73331961	15.78158777	17.23988604	13.92089581	18.35181196	13.43846644	16.25543273	16.83910782	19.38588861	14.84211957	14.58227357	17.31275655	19.36208916	14.70726175	14.76718879	14.01122309	16.78848753	16.67310617	16.20685343	16.84128031	14.34517902	12.25829974	19.11647767	12.01207094	13.57692481	18.21308871	16.52159995	11.29129316	13.30380593	16.94577709	14.67955547	15.5603621	15.08457322	14.20380676	17.13098843	16.08097085	16.54126838	16.24323925	15.01570826	16.98479968	20.3439733	14.44861778	15.09281737	15.53400315
D_C90	Group4	14.36347092	10.78340193	17.88750497	12.5148886	15.4028268	15.77625861	16.86947919	13.78125661	18.59087545	13.5742042	18.27219923	16.08972336	19.13498198	16.44159708	14.15956666	17.24352147	15.74542271	15.2970479	15.4593507	14.19340877	15.68120833	16.60430692	17.90004558	17.0475242	15.19874331	13.17140225		10.98599676	13.11245913	17.51056713	16.34194206	11.13005769	12.71927811	20.09781791	14.71787241	15.84096641	14.63355326	13.82365041	15.286111	17.0057575	15.21527411	17.65313874	14.94669636	15.98887898	21.84090972	15.0482471	14.77125811	15.43248528
D_C55	Group4	14.2995655	12.62258113	16.33183538	11.52029142	16.40098483	14.36834021	17.34583319	12.88546036	16.22581904	14.1818434	20.30141312	15.64497121	17.76454945	15.00831977	13.96779648	13.94343144	16.23652056	13.83670149	13.47980684	13.18356413	12.18504938	15.21113445	16.51642193	16.65341724	14.28298337	12.27942558	18.06884919	11.73983435	11.80116662	18.97390945	14.88815394	11.02856576	12.74490673	18.42677324	13.43223246	14.84943524	14.16116673	13.27957585	15.18629591	16.48406327	14.83562523	16.84495438	13.55372773	15.550367	19.39343831	13.27864374	14.20432262	12.58711239
D_C42	Group4	14.99432033	12.57992102	14.88518692	11.41595044	14.27579686	14.82772591	16.59705538	13.35575129	17.02730652	15.47203789	17.02294799	16.1234597	16.70272804	15.71367336	13.25602205	13.9523569	14.5172067	14.62037555	15.87595698	11.81044163	15.22394257	18.79898941	16.16388445	18.67070374	15.33648782	12.96763706		11.46446458	13.52059739	14.34428497	16.15977784	12.19898066	13.27679781	16.14270557	15.73946828	16.62484942	13.93563221	13.49794806	15.73393612	15.71858199	14.93759871	16.86600975	15.47231877	16.55063412	19.59706142	15.15507157	15.03439034	14.44113319
D_C07	Group4	15.23263592	9.578361336	11.03710758	13.37405924	16.22678323	15.77089738	16.49303444	14.09092425	17.31285695	13.91335839	16.65674992	15.58507918	16.93667848	15.18477593	14.6580337	17.7447977	17.33742315	14.59426098	15.55512834	11.93412895	15.52262517	17.41667293	17.27900835	16.125515	13.99272686	12.46659337	22.72385008	10.53487746	12.72232551	14.84026521	15.33426685	10.67006456	12.02309762	18.81318158	14.29840229	16.15756645	14.88584028	13.35774925	14.8461205	17.86428552	15.11961789	17.38673467	13.86806471	16.61241331	19.58364393	15.73985243	13.91180669	15.38522224
D_C41	Group4	13.83385861	10.35168104	11.98520264	12.26183762	16.2133765	15.36221617	18.32013101	12.72903915	16.25033469	13.64377548		16.71227232	15.09081528	15.82467699	14.73445175		15.9020882	13.85096589	13.18156177	13.45922088	13.10182612	15.3972874	15.5134848	17.09768158	14.24838251	12.07093071	17.05984505	10.8829522	11.20722583	18.69087188	14.86601847	10.55182045	12.88085007	16.47560508	14.00413277	15.0451592	14.60228991	12.34461184	14.79397183	15.57790298	15.37086572	15.8658063	13.83498629	15.51528713	18.96222908	14.44009648	14.26000701	12.87140396
D_C08	Group4	14.13608671	9.715212765	12.46813576	12.70788688	15.98494389	14.72964615	16.73651298	13.23776789	18.65739693	12.80500513	16.67032968	16.61569689	17.8815318	14.45981302	13.92484251	16.5822208	17.22258355	14.41188392	13.78087559	13.58587055	15.55910134	16.90888201	16.05937085	17.19086252	13.26922893	12.74921629	20.60887393	11.00253862	12.81265922	16.12791292	16.32453709	10.75364066	12.35743096	16.76195051	14.02828627	16.18841231	14.23996942	13.11599417	15.82564724	16.23617795	14.97749651	15.93791101	14.50181624	17.02588126	20.65850371	14.06670763	14.2736391	14.59437454
D_C40	Group4	16.1468592	11.54487881	15.42908429	11.94112117	17.91876963	18.58011103	18.01198067	13.55070177	15.49887119	12.98290263		15.53632515	19.06974113	16.26419922	15.75299311	16.40422948	19.70902774	17.01228769	13.94991533	17.34732563	13.1309533	13.77526026	18.80348359	19.09279287	15.93650367	12.89083978	19.48453055	11.69210015	14.13253593	18.08125701	15.54204603	10.75827712	13.59783719		15.45461764	14.03206161	14.94385597	14.00358799	17.42692207	16.1768407	14.93163034	18.45300913	14.24783275	16.57394534	19.24008516	13.9980418	15.54035329	15.89693519
D_C09	Group4	14.50930146	11.93388159	15.94734504	12.05839323	15.50614669	14.85948904	16.08157469	14.08721059	16.77753017	13.4028221	16.91361278	15.84048575	17.31791538	15.33377044	13.53774973	16.04890849	14.96190679	14.52105681	15.41447146	14.04566965	15.54315977	16.29691081	17.64516829	17.02443944	17.28969225	12.89537664	18.64221951	11.85997882	13.48043125	16.4837865	15.9133179	11.99749297	12.66891811	17.1936982	16.60716415	15.68646215	13.79517317	13.95458346	16.46554087	16.59860997	15.29261646	18.27560044	14.73794285	16.19411631	19.33097453	14.46462242	14.70519153	14.05147357
D_C85	Group4	14.61772872	13.73709477	16.53372466	12.29644124	16.82533491	15.49573441	16.7963428	12.79312603	16.09287875	12.84662966		15.26916157	20.36725891	15.02373151	14.70119721	16.23830572	17.00628996	14.32692442	14.34595791	14.24878518	15.32975138	15.03596657	16.59492991	18.71852852	15.70343399	13.62303985	17.96140457	12.04796476	12.74570199	17.89929661	15.7863301	10.95792164	12.98833796	19.7863282	14.72346575	17.15979531	14.76910995	13.73407787	14.8370698	16.80685708	16.62986205	17.29547007	15.0754696	16.51748797	19.045651	14.63451994	15.01179706	14.67618312
D_C60	Group4	14.28222405	9.263173418	14.22248232	12.42450698	15.43452151	14.5255894	19.37480544	15.73145463	18.48171703	14.60586007	19.1113303	15.42097377	17.63641731	15.94420755	14.32735498	16.61520612	16.05176148	15.32317567	16.11072909	14.68504536	16.79180947	17.68637756	17.99181086	16.22804207	12.99903766	12.87667341	20.14731551	10.30685339	13.12051096	15.98771619	15.46404582	10.49969183	12.31692608	17.85196632	14.13676974	15.93830261	14.60903508	13.33611132	15.0234786	17.04424586	16.09387153	16.14207391	14.06820811	16.74712894	18.65226713	14.10144444	14.50933105	15.83577897
D_C86	Group4	15.32625489	11.25662279	14.39631273	13.23789154	17.44258752	15.7605764	17.31002216	14.03829358	18.42654017	13.0901451	17.40541539	16.26935797		15.45863111	14.79057311	17.26521186	16.23111299	15.37399537	15.56199572	14.38441432	14.38362061	16.64800595	17.66095367	18.03694475	13.24721263	13.13774905	18.54942209	11.19599012	13.09870255	16.7716742	16.26143325	11.93047535	13.09671766	18.66647081	15.17959652	16.78140033	14.24333145	13.8744529	16.54260689	17.08106221	15.79570221	17.73092638	14.79214627	16.65706983	19.57812338	14.94418419	15.5349498	13.37441301
D_C59	Group4	15.98840401	14.7211333	16.73822962	12.79333871	17.46203567	16.44595051	17.41194455	14.96528175	17.86541108	15.34923519	21.02896871	19.32584372	19.58730412	18.24686044	15.65465898	17.29253308	16.70601099	16.41199887	17.10548754	19.68169372	16.17900089	17.76357613	19.22968203		17.61741183	14.76458901		14.78052109	15.28990318	19.73281794	16.49720776	13.61387219	15.95823977	17.62025076	17.45823653	16.98230097	14.96903929	15.34426817	17.53282208	16.54348261	14.8167662	17.78075267	15.48493574	16.66984795	20.95717149	19.06332434	16.49117743	16.39049127
D_C87	Group4	14.92499644	15.43428966	12.60977849	12.61996921	16.3462191	18.9730749	18.90481165	15.93096852	18.91388461	15.40070556	17.97906235	18.31380265	16.83757447	18.1065941	14.60989088	17.11509375	16.23829602	14.23808795	17.07295972	14.79964371	12.68699532	16.69458075	17.55908274	17.50509664	15.52378284	13.57192935	17.97846718	11.52658195	12.29603594	20.00888979	16.53836538	10.92102692	13.08930649	19.43093803	15.18969152	14.33850532	15.08548876	12.67553764	15.37887042	17.4228326	16.14949143	16.39059623	15.04605817	15.95732959	20.66621631	19.1139698	14.58668791	14.95694124
D_C58	Group4	16.09576098	14.09637796	15.1399806	11.98615555	17.26539839	15.26199566	16.80429539	14.06331849	18.01108327	13.58520187	17.45340467	16.6865194	17.80472488	15.04886349	15.5533572	16.21737758	17.93179199	15.34890002	14.14945189	13.54369538	15.25484018	15.49226243	16.329454	17.48654634		13.94254997	18.50095163	11.469293	12.87087039	15.83094417	16.25060713	10.99737556	13.12971417	18.22407182	14.70391861	15.81933909	14.46970835	13.60570355	16.82070416	16.60295584	15.25466001	15.89202054	14.6126698	16.66886705	18.73531389	15.21208819	15.31510028	14.52007904
D_C39	Group4	14.84689193	21.04175032	13.63921118	10.97447986	15.91021412	15.53795992	16.71921642	12.24079004	14.818076	13.74837808		14.96052288	18.63006675	14.46312326	13.37324667	15.63108472	15.01560496	14.73995008	12.79561799	15.58741334	13.86423293	14.68481946	17.28423283	16.37305698	13.90838029	12.01569912	18.24227639	11.58019734	12.77001422	18.97607906	14.7873328	10.49532439	12.08417153	17.44752652	14.24747684	14.08523859	14.29801014	13.37122912	15.3587711	14.69542633	13.95330236	16.29753862	14.75031294	16.15448274	18.35473602	13.47554358	13.51861193	12.64139497
D_C10	Group4	14.69867796	10.79323419	15.29381206	12.21194828	16.80226475	15.98609783	15.99351241	13.8720636	17.75795943	13.52067934		15.35079965	19.59801237	15.68350711	13.90064591		15.14314166	14.46066019	15.70065705	15.71812902	16.09398445	16.6434196	18.57247384	16.825949	14.79147376	12.56050317	19.38381591	11.63605147	13.00338156	17.98391114	16.4443785	10.78768294	12.90268972	17.92033953	14.08620723	17.99205908	14.35820227	14.2990757	14.68040283	16.48208894	14.82048412	17.99544803	15.26594418	17.22585685	20.9433448	15.35514543	14.1469075	14.69551481
D_C38	Group4	15.73182336	10.94485303	14.14980659	13.59627533	16.93155716	15.81948771	16.87340893	16.25194432	18.84205594	14.41314234	18.01283853	17.19040576	17.8141798	16.63536896	15.3382215	17.39432077	17.64368853	15.353257	16.79944435	14.65655577	16.53299149	19.38384757	18.05671058	16.69709424	13.89605506	13.81032931	18.20646738	11.54033615	14.05705554	18.68341576	16.62800274	12.43551516	14.2664015	17.30294905	15.52704923	16.54454041	15.23697415	14.89673221	16.61788792	17.46188431	16.4646373	18.38548524	17.08209798	16.83850743	20.30760331	17.08656446	15.99389597	16.64656431
D_C11	Group4	15.56832772	15.60327986	18.69252344	12.98832794	16.36587163	16.00361285	17.35348915	14.52528446	16.73880686	15.44825245		18.20130185	20.15218112	17.50125943	14.74033982	16.46601201	14.84481009	15.71516811	15.67414712	15.18354214	17.37738498	18.02152023	18.22231193	18.35896472	16.87537462	14.55967542	21.17496988	12.68057745	14.83825027	18.40546942	16.35605802	12.93978371	14.87075227	18.74907218	15.2039591	15.0148735	15.25793042	14.76332249	16.58049122	16.81684169	14.98942989	18.98512744	15.12079865	16.93812834	23.70422093	16.40980523	15.97318789	15.59395667
D_C37	Group4	15.04214846	11.13047587	12.02516459	11.98117514	15.45407367	15.5353784	17.50672595	12.55795453	15.11280948	12.0790705	19.13436123	15.42275801	16.97623519	14.9351952	14.42663434	15.16863461	16.61864775	15.29701455	12.67252517	13.37997578	15.23570333	14.85228703	15.87152046	16.46293641	14.86443725	12.78149024	17.736146	11.02164733	13.17020296	18.59605748	15.59340478	11.80578	12.07339974	18.19568053	15.13012388	16.74334193	15.01933999	13.48926428	15.56417037	15.49301868	14.73684477	16.71075374	14.54017257	16.21894284	18.83978896	13.16420321	14.44134805	14.27385074
D_C12	Group4	13.82191984	11.27293624	14.6906288	12.18138985	17.20075527	15.27107843	16.22978175	14.22468533	18.23525392	13.58901376	17.93349936	17.2036109	19.11034442	15.49180897	14.49212122	16.14373908	15.86406411	14.78803551	15.78119995	13.92590915	15.5759741	16.40251722	16.61452994	16.80423327	14.48121876	12.64829434	19.6042076	12.40769789	12.63017372	15.39219465	15.75955034	10.59258169	12.48714862	18.81574657	14.2205937	16.95906744	14.71888828	13.34420569	16.16544737	16.53581871	15.50586191	17.36139592	14.15132823	16.73283887	23.89493712	15.06349616	14.31074435	16.7382789
D_C82	Group4	15.13111301	12.30067766	15.78490523	12.78557377	17.55238158	15.67245498	16.14839516	14.36242169	17.96995004	13.05213437	17.14821005	20.24025898	18.29464284	15.25156302	14.73537111		18.15493692	14.80615591	15.52500336	14.57156948	16.67864398	16.37499835	17.1414026	16.88909999	15.8247952	13.16061767	18.80214181	11.26695134	12.51092303	17.23062412	15.70216397	11.64655141	12.77923302	17.45916346	15.24356033	17.22190595	14.6848197	13.43674285	15.87911613	16.38325152	15.94666954	17.08807702	14.34674692	16.73609533	20.09205847	14.91929192	14.77520482	15.86403211
D_C63	Group4	15.51036611	11.42591246	17.08290527	12.83468975	16.20214081	15.53241063	16.90693979	14.79424106	17.6821008	13.56190725	18.54719658	15.99578504	18.71876497	16.09517422	14.13205001	17.00947562	15.80606135	14.85201547	17.18709931	18.432902	16.27442051	16.24178419	17.22930451	18.63676307	15.42844055	13.25644612	19.02793589	11.9667677	13.23954815	17.33669902	17.02798718	11.6011603	13.061788	18.42844379	14.19643487	16.35706796	15.32819341	13.83038613	17.67541456	17.03048911	16.36181188	16.97031826	15.69159749	16.92794953	21.52534756	14.27672034	14.54936203	15.32131368
D_C83	Group4	15.45385925	15.41215389	22.76291428	11.93001304	14.74673734	15.86173822	17.07930327	12.81958304	16.13136988	13.75895584		17.68152527	18.37822209	16.20251551	13.49258136	15.55936018	14.9845572	15.32548616	13.64314529	16.06718963	15.55628577	15.01042693	19.30091369	19.72836479	15.44664369	13.50255493	19.07567505	13.85193665	13.04790118	18.54397296	16.86058199	11.36195213	13.21076586	19.80724575	15.42918415	14.97791577	14.41425358	14.9088274	17.68053949	17.06796472	15.44258696	17.43735487	15.84805087	17.6799904	19.12813296	13.61939777	14.24892205	12.77294131
D_C62	Group4	15.03983623	10.52420723	16.70347949	12.93440372	16.18190757	16.48991669	16.78301253	14.16007334	17.76334559	13.80349319	17.20919302	16.00171593	17.24124931	15.90500786	14.77876571	16.42878749	18.31936722	15.15344512	15.17550466	14.93330113	15.07543775	15.8222967	17.648813	17.68733773	15.83790913	13.54867792	18.94645898	12.06988163	13.71095887	18.22793168	17.21748543	11.47573678	13.54857156	18.00687332	14.81072962	16.48833782	15.38059984	13.92349423	16.52036176	16.91234643	15.68405893	16.72436065	14.88732285	16.76637036	17.67434269	13.12207392	14.74243562	15.60211206
D_C84	Group4	14.93655257	11.05952519	15.59144189	12.55061321	15.76319097	15.25365476	17.04635566	14.65316474	18.80528652		16.64050505	15.73034398	18.05774617	15.29251526	14.471132	17.54280842	15.40541727	14.9135219	16.36689682	14.36529616		16.46797716	18.96091901	17.52201303	14.6629232	13.07376181	20.30454765	12.36821126	13.93327368	19.12801238	16.16047512	12.30505968		18.63069786	15.81160502		14.81201334	13.71243439	16.42090127	16.51494506	16.82846351	17.93362682	16.10094079	17.52470846	19.19747633	13.9275019	14.92733079	15.02610274
D_C13	Group4	14.87007952	10.51400833	16.21871879	12.26181914	16.29646634	14.65407372	16.54342049	14.0322837	18.41437829	14.32821745	18.46078006	17.58097263	17.18930333	15.52847123	14.12503181	16.48532564	16.30477344	14.36615072	15.50622447	15.76572587	15.00081098	17.04228222	17.30739104	17.40957838	14.84575412	13.11883774	19.52993577	11.54899854	13.19489946	16.64502771	16.13976838	10.79849488	13.3115031	19.76877086	14.17603259	14.64685659	14.78114774	13.86123449	14.96486575	15.92217498	14.36671656	16.35343124	14.34606539	17.23204321	20.11797986	14.6898952	13.80581053	14.90535044
D_C35	Group4	16.86940174	13.45328654	18.6718237	12.64491302	17.62298445	16.19915682	17.8645711	15.42105593	18.29259562	14.28613466	18.29139603	16.75754767	19.72498632	16.75398975	15.43430956	17.46220946	17.41975869	16.89546442	18.01751384	14.5481617	16.42225208	16.54005449	17.81244869	19.49060287	16.91886481	14.23324091	18.86357058	11.91499189	14.07439131	15.9149899	16.35399115	12.13230954	14.41624916	18.0507807	15.20711753	17.83023929	15.47997616	14.3208452	15.86919971	16.96124162	15.6351545	17.46120398	14.99744857	17.07477517	19.87269634	16.28154545	16.19951682	16.89944023
D_C14	Group4	14.68552979	13.2988765	16.70508473	11.96617672	15.66853202	15.83510128	16.91628784	14.50222543	19.17956221	13.99818776		17.50512294	19.27521969	16.60449506	14.37275009	16.21867429	16.36941072	15.32063342	15.29019158	14.95917713	14.27922989	17.88682031	18.84084129	18.0283194	14.27111293	13.89186577	19.85811453	10.84126414	14.18541401	16.21382416	15.83682669	12.24464516	13.28556386	19.74304864	14.59539774	16.46778825	13.99465354	14.09584792	16.30387324	16.66930583	14.57380457	16.83110407	14.97112227	17.04083609	20.45882444	15.20464369	14.75223781	14.91352727
D_C15	Group4	14.90300872	12.39730498	14.44635764	12.35907611	17.01456016	15.65271817	17.15444101	15.3669024	17.27036797	15.05620582	17.55096841	17.39405064	18.25899863	16.96262411	14.63594264	17.62240799	15.50898225	15.49928713	16.62483035	13.92896282	18.17113752	17.83134182	18.53636677	18.33908221	16.43854545	13.9882732	17.38406027	11.48780108	14.57861396	18.06504483	15.79544667	13.17772326	13.57673995	18.78665274	16.65264986	16.12477853	15.20959585	14.46605284	17.22703245	17.92065586	15.43279978	18.07819904	15.00091122	16.57360619	21.12578085	15.72591287	15.27720669	14.59184256
D_C79	Group4	14.70642927	15.89334813	16.58336374	10.25365508	15.84751985	16.26840794	15.01438014	12.92790841	15.08945491	12.2985185		16.93788843	18.31716601	17.1242103	13.89718127	13.93782727	15.55699188	15.40069738	14.55112084	16.39311959	10.62793137	12.90504197	17.20212224	17.09118846	14.83435468	13.91986459	17.97425668	10.60817271	12.95086125	17.68003871	16.19960622	10.11140263	11.58597722	17.39335783	15.25427939	15.0621019	13.6167607	12.9527105	15.52436164	15.23054416	13.74203862	16.41736798	13.80627127	15.36806184	19.77798969	15.36527112	14.90793196	13.93676092
D_C66	Group4	15.70574189	13.90424999	15.44560049	13.07226054	16.7428122	15.54852879	16.8428326	14.33047129	16.48941679	15.15727474	18.75509114	20.04119211	19.18278739	15.42480147	15.20693984	16.58483678	17.05247997	15.2756234	15.9739286	15.0396398	16.75811474	16.10078839	17.07287062	17.91599616	16.75067552	14.32867667		11.69684343	14.30869862	17.14763585	16.75682234	13.02105808	13.31479628	17.65973675	17.32639875	18.49893363	16.00694746	13.57014403	16.30307925	18.14247683	16.5205106	18.24689963	16.65291399	17.23519574	20.99574606	16.2530822	15.95807465	14.16064491
D_C80	Group4	15.40710842	13.69201896	16.24210666	12.0343388	15.32335477	14.55501493	17.27652445	14.13475396	17.78942073	14.31889008	20.79745211	15.19618021	17.77626239	15.94261834	14.23977836	16.62272366	15.07037605	15.50592177	15.57369666	14.84825098	16.37641785	16.12627157	18.5689981	17.75834951	15.29616286	13.98729174	20.25210199	12.56154467	13.54581428	17.67415789	16.82556891	11.2329199	12.92082173	18.27548934	15.61770663	15.52227572	15.04988226	14.34474619	16.62747852	16.58456429	15.27791468	17.18089751	15.53637553	17.05524366	20.39154301	16.08795654	15.54255918	14.09172534
D_C65	Group4	15.54728615	13.03175576	14.78771586	12.4805266	14.77598178	15.38828718	16.397505	14.07886981	17.91614725	13.26106933	17.3947734	15.71513717	18.79625204	17.42608662	13.55736443	16.74230609	15.11685565	15.42102275	14.90547532	14.03553209	14.89807796	20.22759101		18.01352125	15.13773725	13.3850902	18.37875238	11.91058119	12.90001248	14.95411812	15.37993809	11.67121983	12.95423918	19.46874935	14.82624754	14.56600975	14.24069101	14.31639817	16.35035999	16.30890543	14.3912546	16.05239486	14.46115398	16.58155803		13.87867887	13.84357659	14.11821358
D_C81	Group4	14.54127698	8.862140345	14.45061246	12.86420443	16.91688586	15.22988364	17.55391155	12.9640018	17.74533874	13.27015958	18.04301511	15.71012958	19.40422794	15.53301757	13.6841242	19.6767859	18.83232814	14.87868135	14.7731771	19.23138854	15.38874519	16.33961443	15.96827838	17.11179203	13.85306075	12.26437141	19.41562634	10.37913781	12.62718581	17.7402497	15.10461102	9.893013893	12.35137343	16.8272711	13.58357912	15.11892886	14.72324364	14.09771488	14.9089066	16.07384537	15.64844234	16.69624284	14.37741423	17.10175652	19.86256956	14.3490517	13.6131064	14.76784863
D_C33	Group4	15.54131487	11.08280351	16.1676137	12.37209242	16.71657491	16.1468269	18.1581382	14.65351085	17.57788918	15.1182119	21.41871296	16.35967004	18.73660604	16.71608135	14.22388274	17.44404132	15.49108222	15.22383757	14.98994934	17.36366915	14.08193257	18.44378256	17.67566614	17.766505	15.90617552	13.50010619	18.48745313	12.39697819	13.05495828	21.24585933	16.09788591	13.01493515	13.68580804	20.22774852	15.40952459	16.26019392	15.50018517	14.71372321	15.71066095	16.49444564	15.34379486	18.07832047	14.68281658	17.52825699	19.0992998	16.78861899	14.9176636	14.77561099
D_C16	Group4	16.34684843	11.9429879	16.06580111	12.58742423	16.47162621	14.61417858	16.76738186	14.22504467	18.83328758	13.73639244	19.39599541	15.97476662	19.52956043	15.39646891	14.4287111	17.61756608	16.13013415	15.63771057	15.90672118	16.40425044	15.12839752	16.79364053	17.24881113	19.016602	15.48505657	13.47533531	19.7298483	13.22214261	13.7005634	16.54900023	16.82970737	11.94003959	13.91738171	17.5006571	15.94164497	15.25106908	14.38064238	14.40667589	16.09286997	17.11045717	15.80529469	17.70299968	14.51518972	16.38205078	20.32340381	14.96080403	15.49393852	15.53858171
D_C32	Group4	15.75300825	16.63181596	18.8747454	12.5265544	17.00514667	16.27338776	19.83648309	14.52420053	18.15427348	14.2952075		16.83393033	18.72037794	16.83405071	15.18327043	15.89358324	15.92013915	16.07409515	15.31092076	16.74157101	16.93327454	15.99158745	18.40427467	18.70060627	15.81730335	14.6946295	18.36802138	11.15059251	14.02554277		16.45881441	12.43243138	12.85591515	18.20175797	15.51094398	16.74915284	15.33060122	14.80820773	15.76537515	16.53872578	14.49968525	18.75132608	15.93739947	16.92165144	22.30765371	15.98503962	15.81423103	14.54042189
D_C17	Group4	15.64812358	9.992556421	15.97513349	12.84929736	18.00500754	16.07054471	17.62884852	14.81437593	17.91746185	13.7976009	15.94875475	17.71326515	17.66857188	15.9231672	15.19512349	19.72909434	19.96247003	15.4694607	15.87287679	15.20362544	16.21104619	17.23891047	17.69954273	15.78233355	16.0651436	13.51497304	19.08544351	12.43019878	13.44104086		16.10156735	12.57209588	15.49969215	16.96569931	15.46495627	16.76981349	15.81214767	15.04381367	17.15087402	16.74113846	15.59389345	17.98930586	14.41985617	17.3112537	20.905373	16.67532255	14.37056171	16.12802851
D_C31	Group4	16.40008712	11.61657197	18.24593497	12.33573857	15.0505551	15.48554985	19.63012992	15.34833339	18.75196181	14.3156873	20.81676077	18.67484715		17.15088188	14.48939416	15.03198876	14.95908183	15.23814517	17.81372163	19.2602201	15.22277496	17.23970839	21.19638543	18.24242614	15.0138895	14.06752534	20.63100011	13.74126213	13.58543124	15.70323484	16.38218954	12.5286562	14.60352908	17.21666248	14.78905817	14.68533912	14.26430489	14.45586034	16.30002909	16.40375985	15.6312301	18.0989826	15.25158812	17.09164413	21.60442666	16.30447916	14.87579279	15.97619685
D_C18	Group4	15.02910042	11.58899974	14.05143037	13.32068322	16.62814735	15.65483377	16.53973867	15.68823664	18.66030193	13.24485367	16.28844698	17.99037135	17.84172431	15.15591523	13.85359045	18.98721983	16.67660932	13.96994938	17.58836942	17.64113919	16.53444993	17.5098766		16.57246101	15.35520394	12.81750556	20.10417207	10.28773481	13.09572145	17.53857327	16.66597947	11.50424477	12.89089613	17.3223136	14.8792177	16.21583006	14.53146844	13.48994007	16.36612016	16.71148412	16.43861506	17.70830185	14.86197348	16.09709542	19.1072045	15.51339883	14.61821555	16.02506193
D_C76	Group4	14.84110685	10.14595139	15.65194234	11.98248955	15.99081206	15.34556255	16.78524354	14.91060068	17.95682989	13.26008583	17.4500448	15.92028523	18.55339782	14.74381783	13.81232565	17.84128131	14.25611759	14.62174983	17.34037264	14.3783903	15.67143909	17.52651053	17.76322704	17.75435973	14.59024828	12.89257265	20.56994455	11.11618899	13.155476	18.21653418	15.85005929	11.12528655	12.90678273	18.18071061	14.47857118	14.92068196	14.44309942	13.88771256	16.28311467	16.78701404	15.51135551	17.2068703	15.63881066	17.04080146	18.75184987	15.30976775	14.25614434	14.70736695
D_C69	Group4	15.37104922	12.52300908	13.30356307	12.67131245	16.73655008	15.61314936	17.78514019	13.57924469	15.32543463	13.34952004	17.11843754	16.8936172	18.20695464	15.18346208	14.4076238	17.80496478	17.30015389	14.73340775	13.85134503	12.21856127	15.05490029	15.78796439	16.65359371	17.58863555	14.39885217	12.23137035	21.34533934	11.55801962	12.57217863	17.42644947	16.83553362	10.85517113	12.97608216	17.02627778	14.5095158	15.7679208	14.99890136	13.54075809	16.55498037	16.7065627	15.19668348	16.89339251	14.83734831	16.44580138	19.12295833	14.06106931	13.98416313	13.22449247
D_C77	Group4	15.71255646		15.46633466		17.82493983		16.66904871	14.89763001	19.73408115			16.73864939	18.85316262	16.51951331	15.36478281	17.87897822	17.37171217	15.51359059	15.54557632	16.06475403	18.22052173	17.76067191	18.82430222	17.72377116		13.65224741	22.17731444	11.46605104		17.88208436		12.24418125		18.78313451			15.67870392	14.57107245		17.79636266	17.10068769	18.25713491	14.91548296	18.86125875	18.75656653	15.53962205	15.83254514
D_C68	Group4	16.04630633	10.03989611	17.10035314	13.37766774	18.04013619	16.0697914	16.84571677	14.20117205	17.82226261	13.66837104	17.14296722	16.89181514	17.93468207	16.37451244	14.70357608	17.37720231	17.40462474	15.78106299	15.92196062	16.09958417	17.26380566	18.96238638	18.33360917	18.41013272	16.14615894	12.90958828		11.69038065	13.62260626	16.26123418	16.43478832	11.43970566	13.34878113	19.24314173	15.3322614	16.18022527	15.69246833	13.98582321	15.65435663	17.07616928	15.58777705	18.33985473	15.07410908	16.59245282	20.12932859	14.83341895	14.90518654	16.53843353
D_C78	Group4	15.37026833	13.55566208	22.95477974	12.09476617	15.5169521	15.15619536	16.46540835	14.23875863	18.20731968	14.32974221	18.51026254	17.26734479	17.02590055	15.83761541	14.09600366	16.67527212	14.64381286	16.36300323	15.94104991	18.26891225	16.81482815	16.97513872	19.69144253	18.0704478	15.96916662	14.98007851	19.23534694	14.00058018	13.40665779	15.11572916	16.03759307	12.83416458	13.87004827	19.80346194	15.56823061	14.63409234	14.50301922	14.0319795	16.32719907	17.64378738	14.9755037	17.750545	16.50098497	17.53557444	21.91457121	16.3346789	15.08824962	14.53792159
D_C67	Group4	15.89034191	10.66709091	16.63126609	13.0030835	16.00592569	15.10991085	18.79427977	14.80778606	18.09672085	14.8088592	19.32565512		17.85842905	16.66880084	13.84702422	15.39282002	15.16539052	14.50418055	17.12322633	17.31355059	16.24942058	17.26686282	18.79506397	18.29635504	17.00291654	13.71781545	19.55152063	13.58132426	13.74861118	15.03817869	16.43997629	12.56411217	14.4564078	18.89937952	15.86776059	16.4834343	14.23917296	14.45714221	15.4119317	16.62083378	15.45989446	18.09505192	14.38400211	16.94878186	21.24065028	15.77204102	14.29261301	15.92895084
D_C30	Group4	15.23826503	13.32041993	14.10286434	12.25639321	15.13394536	14.55509829	16.99389729	14.12936175	17.47695159	14.27606165	17.03917314	18.68925458	17.68957173	15.82443177	13.88880943	16.43067703	15.05728878	14.83297741	15.95731525	12.92204141	14.7760846	16.36575244	17.46133144	18.8878435	14.99659059	13.47804663	20.03258943	11.91863495	13.67819783	16.14455924	16.43827341	13.17111614	13.40237494	19.84372242	15.50374291	16.16765746	14.65332791	13.95193469	16.40421792	16.61876153	15.35057764	17.16864117	15.69144877	16.47242755	20.02930881	16.41860044	15.01466034	14.66386874
D_C29	Group4	16.50092049	11.21167239	14.96831553	13.92802084	17.6277327	20.73489789	21.10030213	14.63721465	17.22245012	15.85454445	18.57250443	17.05639109		17.4470406	16.13158623	18.10049497	17.68649154	16.50868011	16.47756699	14.48888408	15.99996389	17.66179859	17.94784173	17.83859996	15.00154045	14.04563744	20.77987794	11.93097798	14.08236259	17.35049791	16.65340304	12.68794956	13.62372593	19.55288833	16.03630741	16.10308928	15.49695553	16.29062351	16.81519904	17.87803651	16.43236931	17.39846937	16.29686456	17.90495812	23.47944232	15.560446	15.81953267	15.92305939
D_C20	Group4	14.81085452	13.50715237	16.01010605	11.46496662	14.90936616	15.00656504	16.58324979	12.97414693	16.9124214	12.93210347	19.44936331	16.4363234	17.51008405	14.3559527	13.7129405	14.39787416	14.38572335	16.36161243	13.46607228	12.99064982	14.93909514	14.98258994	17.60125947	17.77708918	15.03573508	13.05132346	18.41623537	14.15929252	13.38345387	16.8985259	16.37370334	11.81142909	12.44519634	19.61112565	14.78931401	14.5774317	13.45085094	13.96670243	19.77884709	16.33833901	14.57199598	16.34542263	14.85362355	16.05003433	18.82326043	14.18821497	14.46309151	12.86000094
D_C28	Group4	15.00603938	11.1036933	15.05653119	12.06041049	14.8332127	15.81374852	15.92371565	13.29594159	17.72556254	12.77007591	18.55259999	17.32746347	17.72242644	15.33163858	13.61235986	15.74291495	15.04934109	14.81341032	14.78895083	16.30960293	15.40970776	15.62210324	17.78993769	17.2950319	14.76409119	12.91332396	17.86091551	11.2730396	13.37747943	21.6407221	15.68815368	12.70226453	13.33948111	19.37408792	15.23905827	16.5519658	14.22119287	14.17307937	15.51533142	16.58186324	14.39949947	16.59974925	15.38403339	17.12867059	20.4023644	14.85113366	14.65554729	14.00922969
D_C21	Group4	15.24146695	11.07177229	14.78210267	11.79973709	15.62885077	15.01334464	17.70267806	12.83166596	17.06082811	13.0325783	17.13681204	15.50289645	18.19317787	15.65425509	13.17559429	14.68377251	13.85839714	15.03988303	14.04227381	14.56860965	14.19842208	16.19655765	16.49497955	17.05704417	14.31264987	12.69938431	19.71320854	11.93751512	12.83506052	18.87156252	15.88129633	12.0685809	13.47463959	17.76347808	14.42777089	13.82676578	13.98552708	13.35999159	15.76643283	15.73503212	14.7534811	16.70730486	14.7157915	16.30749001	23.6772651	13.82334411	14.05660471	13.64862021
D_C73	Group4	15.19845059	10.07127065	14.38263877	13.13125944	17.91317346	15.97190675	17.69868749	14.22642539	18.84985435	13.65897148	15.9008035	15.35499789	17.6231971	16.47863666	14.56358151	16.27923452	17.26103335	15.31628786	16.67649441	13.77919552	15.49744074	17.26062916	17.62798015	17.63366338	14.70660775	12.46087534	19.62908745	10.78172459	13.55359984	15.49151429	15.55564933	10.95668264	13.10162101	18.60903925	14.59320603	16.56408473	15.91657937	13.74035869	15.907419	17.86145047	16.25097266	18.44307077	14.60848949	17.83662659	20.46859959	14.41999597	14.70952537	16.36631548
D_C72	Group4	15.4404805	10.16600451	14.76322039	12.31739793	15.38370032	14.7797996	17.09447367	13.70753365	16.74607305	13.42690348	18.03952947	18.3773603	16.79075707	15.42262144	14.3302175	16.44921045	14.1368702	14.76332629	15.66883412	16.32804207	15.28475892	15.7170452	18.82412268	17.06142578	15.58347314	13.11776528		12.71620798	14.17479333	16.82685291	16.9340576	12.56746551	13.60755801	19.96812112	15.04588511	15.58669554	14.31056315	15.12904112	16.01057126	16.9705746	16.15690435	16.38323789	13.95935316	16.79908895	20.20585589	15.10884687	15.38845565	14.37345868
D_C74	Group4	15.90657234	10.18350889	12.62829501	12.85884771	17.01188799	15.46118287	16.74631701	15.18096184	17.46746327	14.24191849	16.75796746	16.4243439	17.66668338	15.84484396	15.25859066	16.45567168	18.56993946	15.16199941	16.47583712	16.16729209	15.70083442	16.06846181	18.53693045	17.17982376	14.9073336	13.4092477	20.02355831	10.86474163	13.84774376	15.92209274	16.84096449	12.13772379	13.69267737	18.63708351	15.19187571	16.87240227	16.86175745	14.40802681	16.44730228	17.16326899	15.69632931	17.44600824	14.98861088	16.99084742	20.46123584	15.23072385	15.50821533	15.56561453
D_C71	Group4	14.99333113	10.19075228	16.2361135	13.15939649	16.41025414	16.15951151	18.14980379	15.00898582	18.80081561	14.11648424	18.00572054	16.66063734	17.89554031	15.83767748	14.42700767	16.56292731	15.7976934	15.25686706	17.26574845	16.21390806	16.01620993	17.74842369	18.20245354	17.75809306	14.10496187	13.66727554	19.28024382	11.67656383	13.06574208	17.87365891	16.14948819	11.59863989	12.97836816	17.47579007	15.00509565	15.96557249	14.96605691	14.27299593	15.44482065	16.84836331	15.9036718	17.2343218	15.58104542	16.31094516	19.32436198	15.71817087	14.45773404	16.18587279
D_C75	Group4	15.31546666	9.283863929	15.77105001	12.35726771	16.32216038	15.03628993	17.08022658	13.37589259	18.60010774	12.55268992	16.70767607	15.42041994	17.41153867	15.00804355	14.20786963	18.10645894	16.24042313	14.73989394	14.85521354	16.70425967	14.55313018	15.6884127	16.55809205	17.51343196	14.31182059	13.16091433		11.10822827	12.69324892	15.17925921	15.5787944	10.78713587	13.17220723	16.91779651	14.37543529	16.81724823	14.96288282	13.50181171	15.75984491	16.64265071	14.9383445	16.3772527	14.98936865	16.22534171	19.92628929	13.63084603	14.3597055	15.13485681
D_C70	Group4	14.55917685	11.73125988	14.39435232	12.13621247	15.63891773	15.2310136	17.19363684	13.34214019	20.05322145	14.05841607	18.00004549	15.52408687	18.11818132	14.89056713	13.69281106	15.9195164	15.50186123	14.28292695	14.63595436	15.4778684	15.57433693	16.52493535	17.11714516	17.9172239	15.46506189	13.02670295	21.4576514	11.59468083	12.62399423	15.41623519	17.12244839	11.61004558	12.85696202	18.96540335	13.68286601	15.17433282	14.47077329	13.26427908	15.41847488	15.87537179	15.88355575	16.33469507	15.9143703	16.48272917	21.36177974	14.88613487	13.99240764	14.59503507
D_C27	Group4	15.18766354	10.69389919	16.07114407	12.11057784	15.89562792	15.51264406	16.58922794	13.60087961	17.0239573	12.69159916	19.18383729	16.49601385	18.96439191	15.17425125	14.30775874	15.04324138	15.38157158	15.26210884	14.45544873	16.1797344	12.38477676	13.37387983	17.45628993	17.35242271	15.88837951	13.11333068	19.55052921	11.23819024	13.53540001	16.62589403	15.3829126	11.20986898	13.11839331	18.23067534	14.57802324	14.85045491	14.66815239	13.27056968	18.09308267	16.36280549	15.07148718	16.374099	15.09142605	17.29082795	18.67355077	12.96398505	14.67067656	14.33723036
D_C22	Group4	15.92280232	9.571625601	13.56308194	13.45230832	17.2700972	15.67177977	16.98400167	14.41289973	18.99280064	13.96070033	16.61998921	15.75750036	19.5721269	15.87575689	15.34163956	18.50042413	19.34922701	15.83775855	16.07908948	13.67496324	15.435236	16.55696898	17.83714272	18.03491828	15.72146282	13.90919563	19.73562791	12.39314003	13.36859503	17.59371087	16.19661792	11.75911797	13.21209042	17.31927538	15.65115168	18.0160709	15.93189114	13.15921412	18.23169688	17.75705073	15.98300392	18.82180652	15.03145658	17.34479104	19.96815395	14.93894319	15.08952542	16.19203638
D_C26	Group4	16.05725079	12.11126422	16.31807743	12.92163179	15.72568674	15.29031415	17.0186542	14.40723094	17.92884953	13.47451947		16.43887597	17.82158738	16.35408685	14.47311406	16.76314015	16.2528574	15.42019718	15.93417558	13.5615049	16.191717	15.9733589		16.81535686	15.81302204	14.14745127	20.24934937	12.05408732	13.41044939	20.93111933	16.95698402	12.94965219	14.677064	19.78833152	15.88937036	15.8946531	14.90589737	15.11584804	17.34385244	17.89615252	16.44230902	18.10571699	15.4538046	16.88524039	20.6204978	15.9977108	15.33120829	15.08910931
D_C23	Group4	15.15414427	10.60758643	14.53820507	12.65807094	16.55724242	16.45138406	16.60056165	15.06141715	18.78726774	13.4479522	18.11128984	16.72238078	17.74707671	16.17361066	15.09089789	16.43206429	17.38733235	15.56197654	17.31980302	13.7904603	16.2621035	19.59920129	17.85249921	16.94488429	13.58761864	13.30839919	19.84324897	10.84635283	13.20792875	15.17915236	15.33946928	12.08103626	13.55560812	18.22283066	15.14522253	17.41035873	14.99284627	14.13307811	15.93773901	16.40644273	16.1577364	17.08044117	14.76356174	16.52769564	20.93652139	15.61819386	15.56808692	16.59302571
D_C25	Group4	16.70503979	16.21519751		12.71991527	17.81846953	16.75800385	18.79009934	14.48194867	17.37514159	14.75946605		20.29564606		18.2624255	15.54738607	15.921055	18.41827832	16.51157884	16.51983566	15.03439511	15.63822244	17.83284675	18.42079478	19.92643003	17.0263921	15.21252203	20.10656433	12.70705271	14.17601069	16.76467327	16.7819	13.18410762	14.87415741	19.00505821	16.23357401	15.66902392	15.23964202	14.72355912	17.04641234	16.75417865	15.56867587	19.32008434	15.59705253	17.38056313	21.71209752	17.18348253	16.32358035	16.65500913
D_C24	Group4	15.91283678	12.18205299	15.9928341	13.35866023	18.36068275	15.80538592	16.75497088	15.7068404	18.32477046	15.40683722	17.6300733	15.68255689	19.0587666	18.07820912	15.36724388	17.58908174	20.59775067	15.22772853	17.16908544	12.906125	16.11286821	16.79302326	17.93748091	18.15263606	15.61063561	13.59100141	20.98650102	12.0998744	13.24519553	20.02208245	18.83091125	12.09438905	13.86717434	17.76177169	14.88584287	15.56897	15.81337852	14.1177496	15.55023144	17.58378573	16.38271263	17.13274054	14.72717846	17.0106988	18.8493962	17.90774757	14.92157438	16.31228716
[truncated: 20 more columns]
