# Supplementary material for: deltaXpress (ΔXpress): a tool for mapping differentially correlated genes using single-cell qPCR data
Source: BMC Bioinformatics. 2023 Oct 27;24:402. doi: 10.1186/s12859-023-05541-4 (PMC10605457; doi:10.1186/s12859-023-05541-4)
Supplement: Supplementary file 1 — Additional file 1. Example files for the ΔXpress app. Zipped folder containing example data in three file formats (.csv, .txt, and .xlsx). [file 12859_2023_5541_MOESM1_ESM.zip › Example Data.xlsx]

## Sheet: Plan1
Example file in .xlsx format. Please remove this line before loading the file in the dXpress app.
Sample_Name	Group	AKT1	ALDH1A1	ALDH3A1	ATF4	ATF6	ATM	BACH1	BAX	BBC3	BCL2L1	CDH1	CDH2	CHEK2	CMBL	DDB1	DDIT3	EIF2AK3	ERCC1	FDXR	FOS	FOSL1	GADD45A	GAMT	GCLC	GCLM	GSTP1	HEY1	HIF1A	HMGB1	JUN	KDM5B	A	B	C	D	E	KDM5C	MCL1	KRAS	KMT2D	KMT2A	KEAP1	NFE2L2	NANOG	PMAIP1	PHLDA3	PHB	PCNA
A_C94	Group1	14.1216	10.7423	11.7207	12.1294	15.4582	15.2412	16.294	12.5847	16.2503	14.6399	18.0024	14.3049	16.698	15.8977	13.7619	14.802	16.5257	14.225	14.0306	10.7256	15.0142	17.0517	16.6745	15.5686	14.731	12.7749	18.5832	11.6411	11.577	18.0293	16.4526	9.9483	11.9347	16.2391	14.0642	13.7616	14.9951	12.7281	15.3637	15.6847	15.4454	15.5686	13.4118	15.2114	22.2572	13.5071	13.6038	13.7344
A_C94	Group1	15.1216	11.7423	12.7207	13.1294	16.4582	16.2412	17.294	13.5847	17.2503	15.6399	19.0024	15.3049	17.698	16.8977	14.7619	15.802	17.5257	15.225	15.0306	11.7256	16.0142	18.0517	17.6745	16.5686	15.731	13.7749	19.5832	12.6411	12.577	19.0293	17.4526	10.9483	12.9347	17.2391	15.0642	14.7616	15.9951	13.7281	16.3637	16.6847	16.4454	16.5686	14.4118	16.2114	23.2572	14.5071	14.6038	14.7344
A_C51	Group1	15.5902	10.884	12.3627	12.7286	16.393	16.2018	17.0447	13.1622	17.3394	14.411	17.0478	15.9763	16.851	16.2657	14.8132	17.4265	17.1766	15.3409	15.3425	11.5722	16.2642	18.7229	16.7911	17.3669	14.1396	13.065	20.5208	12.1826	13.1375	18.0464	17.0263	9.82529	12.673	17.7003	13.9581	16.4274	15.4302	12.3893	15.945	15.9959	15.6414	16.4287	14.6309	16.3486	20.35	13.9231	14.3497	14.9638
A_C95	Group1	15.1253	11.6456	13.5426	12.7592	16.3062	16.535	17.1747	15.1547	17.6732	13.677	16.0393	14.9646	17.971	17.9016	14.5851	18.5676	16.7755	14.7475	18.0652	12.6153	14.3284	18.6674	18.4278	17.1226	14.0954	13.2611	18.8659	11.7218	12.8802	14.92	15.7286	10.9425	14.0546	17.6759	14.6628	14.8953	14.8213	13.0818	15.5459	16.739	16.1498	17.0005	14.6959	17.1126	20.4578	15.5585	13.8841	16.0245
A_C50	Group1	14.5177	10.2311	12.1688	12.3526	17.0595	16.0269	17.6842	13.1744	18.6945	14.0515	17.3788	15.5753	18.398	15.8511	15.0356	15.387	19.4803	15.5789	13.9746	10.9979	15.0614	18.5741	17.4076	16.0942	13.3632	12.8672	19.9402	11.3007	12.4152	16.4582	17.2616	10.667	13.7073	17.3846	14.0012	14.954	15.2818	13.62	15.2925	16.7579	16.3475	16.2808	13.7103	16.0931	20.6777	14.8727	13.789	15.0722
A_C96	Group1	13.5065	10.1029	13.4268	12.1845	14.8591	15.063	16.4913	11.9809	15.5263	13.0335	20.4992	14.9515	16.9864	15.6096	14.1466	14.331	17.5961	13.6515	11.892	13.0993	13.4065	15.1256	16.5256	15.525	13.2327	11.3999	17.8264	10.9783	10.6627	15.7774	16.7491	10.1061	13.131	17.3786	14.1794	14.4809	14.0611	11.9198	14.0255	15.9134	14.693	15.9678	14.4447	16.2004	18.574	12.5806	12.4966	12.8557
A_C49	Group1	14.0336	13.1305	15.1495	13.1782	15.9819	16.5969	16.9181	12.8061	17.1001	14.1267		14.3019	15.702	16.1795	15.0619	15.5466	17.3723	14.3124	15.6443	12.4587	15.1368	17.3723	17.7152	16.6523	14.2262	12.5871	18.3819	11.135	11.6564	17.3828	18.09	10.0213	13.657	17.716	15.5999	15.2181	14.7816	12.951	14.8475	15.6895	15.7748	16.3359	14.9818	15.9522	19.6806	13.8895	13.172	15.2825
A_C48	Group1	16.5203	10.9692	12.4793	13.3784	16.271	16.2293	16.4941	14.7974	18.2755	15.9126	18.013	17.2364	17.6032	16.6642	16.6036	16.4007	17.9623	14.9702	15.2222	12.6052	16.0666	19.6591	17.6921	16.2942	15.032	13.8746	19.9782	12.3277	13.0869	19.4073	16.7796	11.6532	14.622	18.7456	16.6775	15.2244	15.7708	14.0084	16.3982	17.7197	16.4803	16.3752	14.9081	16.2867		15.6337	15.1487	16.4407
A_C01	Group1	13.8825	12.3689	13.9174	12.104	15.3509	15.2974	15.9887	12.3577	16.5587	13.6948	17.4312	13.4973	17.5205	15.5767	14.7748	16.9429	15.9336	13.9949	14.4176	11.5125	14.6219	16.0101	17.2829	16.9865	13.7928	11.9937	17.5084	11.1039	12.2928	17.6509	16.4953	8.92311	11.8112	16.9678	13.9528	15.4858	14.2943	12.4458	14.5185	15.9758	15.8277	16.2375	13.7608	15.6448	18.5093	12.9704	13.6618	14.1306
A_C02	Group1	14.8527	12.0895	17.3416	13.0238	16.4244	17.2121	16.6898	13.8222	17.3506	13.7903	17.3991	14.3642	15.7788	15.491	15.4231	19.9752	15.8898	14.4944	15.5193	13.3102	14.5696	16.9296	17.6986	15.5191	14.1783	12.3693	20.5204	10.4237	12.3874	19.0056	17.2224	9.79915	13.4484	16.5484	15.0482	14.0464	15.1031	13.1819	15.6604	16.3356	14.9443	17.1121	13.8101	16.2866	20.8853	13.8868	12.9583	15.7847
A_C46	Group1	14.4813	11.143	17.7855	12.6435	15.4706	15.8329	16.5951	12.9082	16.4656	15.1599	16.5012	16.6004	16.2892	15.5278	15.1998	15.4556	15.393	13.888	14.7813	13.0346	17.7088	17.1153	16.3939	15.9926	14.1737	12.4027		11.4928	11.8347	16.3793	17.3183	10.6438	13.6488	17.3512	15.929	15.1468	14.9885	13.272	14.6787	17.5884	16.6409	17.0498	14.6686	16.5695	17.7314	14.2103	13.2285	14.3682
A_C03	Group1	15.274	11.4976	21.3085	12.3806	14.9167	16.576	15.6424	13.2135	17.8238	13.7883		15.3931	17.5278	15.8115	14.2884	15.0167	16.7235	14.5362		10.4894	14.1737	17.9768	16.8985	17.258	14.0095	12.8238	18.9134	11.1595	12.0723	16.3303	16.7791	10.4369	13.4225	16.2887	15.1472	14.3053	14.9371	12.3669	14.5234	15.6429	15.6144	16.4322	14.1756	16.0547	20.9688	14.7611	13.4353	14.6909
A_C91	Group1	15.4363	11.2467	11.7571	12.382	15.7294	15.7736	15.9378	12.9152	16.6048	13.3082	19.4213	15.238	17.2766	15.8031	14.7098	17.2881	15.9009	14.454	13.8553	14.2223	14.7767	15.1143	16.6141	16.5102	13.4624	13.5229	19.0321	11.6419	12.6155	16.5995	16.6248	10.1123	11.6159	16.6803	15.5057	14.7384	15.3129	13.3845	15.7553	15.9417	15.8854	15.8042	14.0502	15.9639	18.873	13.3223	13.8312	13.2137
A_C54	Group1	15.0244	12.3351	13.7327	12.158	15.1498	16.7597	17.2996	13.1635	17.6778	12.3676	18.1551	15.456	15.4949	16.1009	15.3845	15.957	16.7591	14.022	15.1862	12.084	15.8392	15.817	17.2201	16.3041	13.6869	12.6036	17.9231	11.0809	11.9735	17.4611	17.591	9.80814	13.4924	18.9424	14.4484	13.2863	14.9672	13.5157	14.7619	16.1875	16.0747	15.6952	14.0221	16.2997	20.9026	13.964	12.8003	15.1188
A_C92	Group1	13.589	11.2018	17.0389	12.7211	15.5893	15.4239	14.9428	14.2748	19.2925	13.5662	15.6011	14.7483	16.2408	15.45	14.3389	16.9526	15.8766	14.7752	15.6636	11.7926	14.7345	17.7716	16.7342	16.1138	14.2406	12.5104	17.3422	11.0877	11.9056	18.4472	19.1025	10.0355	12.0592	16.583	14.4074	15.0848	14.232	12.2031	15.0458	16.5038	15.938	15.8609	13.8111	16.675	18.149	14.1543	13.7484	15.3725
A_C53	Group1	13.8384	10.6008	9.20042	11.9985	15.1507	16.3635	17.6118	11.7288	15.3142	13.2369	16.0585		17.2747	14.3894	13.6819	15.6545	15.3837	13.108	11.9857	15.9703	14.7685	14.9903	16.5983	14.5658	12.4938	11.8129		11.7546	11.9705	16.9264	14.6055	9.96874	13.738	16.6045	14.4211	13.6447	14.463	13.078	15.4884	15.4275	15.3769	15.5574	14.6584	15.95	22.4111	12.4852	12.7584	12.1719
A_C93	Group1	14.5421	11.0181	11.7697	13.0917	15.3748	16.6668	16.8514	13.2503	17.9204	15.0244	17.0595	14.7908	18.0713	16.2016	14.7558	16.4152	16.3901	13.8579	15.5091	13.5201	14.5473	17.4018	17.0102	14.0815	13.0331	12.5477	19.3464	11.2601	12.6459	14.9099	18.9283	10.6916	14.3155	17.7729	14.8068	13.9612	15.1118	13.6303	15.985	17.5667	16.2086	16.1718	15.4093	16.2379	20.503	15.0849	13.8366	14.2593
A_C52	Group1	15.2006	10.8797	18.7246	12.9618	16.3248	16.5816	18.9899	12.7554	16.3325	14.4324	16.9377	15.5897	18.8695	15.4697	14.97	17.5036	19.4671	14.918	14.4828	15.1495	14.4656	16.7774	17.038	17.2665	14.1545	13.3453	20.115	11.6271	12.005	20.1264	17.0468	10.73	13.6566	18.2459	14.9915	15.3574	14.5756	14.0964	15.4734	16.5209	15.2927	16.3773	15.4738	16.9545	21.8799	13.6448	14.8032	14.577
A_C45	Group1	14.2934	10.8485	16.9818	12.4451	16.2669	18.2107	16.3833	14.516	17.4869	13.8201	20.6473	14.7319	17.0633	16.4108	14.5067	16.5785	17.0825	14.5058	16.8194	11.6143	14.8716	18.2836	18.1878	16.7346	14.9091	13.4996	19.9283	11.1401	12.1171	18.9006	17.3204	9.89733	13.715	16.5094	14.3488	15.2776	14.9283	12.5917	15.4	16.2268	16.4806	16.9323	14.6229	16.59	17.9485	15.176	14.0503	16.0923
A_C04	Group1	14.2965	11.3188	22.1147	11.868	15.2625	15.6168	17.7151	13.8887	19.3182	12.7252	19.3694	15.0444	15.3325	16.333	14.2375	14.3407	16.9994	13.9193	17.3116	11.7202	14.2666	17.8118	15.6998	16.9878	13.6806	12.0843	19.9728	10.5711	11.7062	15.4878	16.562	9.97737	14.0627	16.7029	13.9269	14.7302	14.5429	12.1951	15.5406	15.7429	16.1585	16.1409	14.6892	16.278	20.5331	15.3428	12.1725	14.8375
A_C44	Group1	14.4393	11.245	11.6586	12.6608	16.043	16.5229		14.2385	17.4945	13.7113	15.4535	16.9966	16.5317	16.2074	15.2071	17.506	18.0593	14.6462	14.2999	11.1884	14.8775	17.7924	16.6762	16.6279	14.9479	13.6426	18.4875	10.7928	13.214	17.0559	15.8675	10.7782	13.615	16.7364	15.1344	16.2857	15.0091	12.5625	16.5172	17.686	15.4826	16.4256	15.4471	17.471	20.4331	14.7895	15.1843	13.7118
A_C05	Group1	14.2056	10.623	15.2196	12.1574	15.6	16.3014	16.4831	12.9802	17.2522	14.1281	16.3082	15.8409	15.2997	15.198	14.6638	15.6371	16.8892	15.0816	13.491	10.7591	13.5887	17.1361	15.8886	15.6918	13.2657	12.7494	18.2315	10.0325	12.2362	15.8516	17.7818	10.7145	13.3879	18.1416	14.8725	14.8172	14.7943	12.3885	14.3555	17.2878	16.0478	16.6756	13.9922	16.229	19.4219	13.3883	13.778	13.2925
A_C43	Group1	15.5642	11.3603	15.2976	13.1071	15.8154	15.518	16.2298	13.6772	18.0422	15.5008		16.6236		15.6205	15.1708	15.5246	17.4612	15.8542	16.0044	13.6739	16.5548	17.4929	17.1727	17.0995	16.0555	13.2029	19.0509	12.4299	12.5227	16.729	17.5297	10.1662	14.1255	17.3985	16.6904	15.4656	16.2969	13.5713	15.5778	16.6582	16.4337	16.9438	14.4714	15.9925	19.8847	14.9623	14.2102	15.7541
A_C06	Group1	14.4651	9.93632	13.8833	12.0271	14.9469	15.8882	16.173	14.5108	18.23	13.0447	18.4961	15.7486	14.7903	16.4697	14.512	14.8669	16.0319	13.7227	16.7962	12.4129	14.7408	17.1823	16.2131	15.3465	12.8866	11.4624	18.9898	10.2112	12.2072	18.1656	15.9001	9.70614	13.3821	17.3642	14.2585	14.7214	15.3677	12.5389	14.7047	15.3825	15.5122	16.2724	14.0116	16.0203	20.0096	15.1298	12.2894	14.6331
A_C88	Group1	14.3395	12.115	14.5603	12.3576	15.5876	16.0356	15.9812	12.881	18.1091	13.5007	16.5765	15.2578	16.6631	15.9346	14.3697	16.6642	15.6535	14.3126	14.8017	13.146	14.1561	17.5013	17.2765	14.8371	13.7756	12.2607	18.8903	10.5693	12.1639	15.9481	18.3909	10.4146	15.5326	16.9421	15.0161	13.982	14.9888	13.3606	15.4609	15.9914	17.7695	16.3936	13.824	16.4373	19.2139	14.2673	12.6962	14.5307
A_C57	Group1	13.8136	10.5945	13.1468	11.5911	15.2356	16.0751	18.0808	11.8657	15.7848	12.2896	16.1144	19.4003	15.8666	14.7417	14.1293	14.5457	16.5528	13.0264	11.8709	15.2328	13.4064	14.1811	16.6264	14.6408	11.8447	10.993	17.6965	10.5985	10.5796	18.4789	15.6459	9.35379	13.4798	15.7224	13.5618	13.3406	13.7859	13.5343	13.8454	15.242	14.4864	14.9437	12.7861	15.6451	20.6872	12.2994	12.7418	11.1592
A_C89	Group1	13.7501	9.82159	16.1385	12.2117	14.4984	16.1163	16.322	12.0206	15.6169	13.1385	18.7342	13.2703	15.8627	14.9755	14.3445	15.653	15.7744	13.4554	13.4302	13.7368	14.7856	15.3086	15.3414	15.5434	13.0443	11.7443	17.9349	10.3308	11.9257	17.8767	17.0976	8.92238	12.1147	16.8498	14.94	14.3742	13.8647	13.1255	14.3301	15.5121	15.6426	17.1509	13.5934	15.9151	18.9426	12.6033	12.8351	13.6049
A_C56	Group1	13.8244	12.2775	12.1231	11.9491	14.5532	15.8667	16.4608	13.0232	17.9645	13.1562	18.2237	13.2681	16.5971	16.185	14.2299	14.9305	16.6833	14.7713	14.624	12.6325	13.6226	16.2267	17.5829	15.5832	13.0462	12.0089	18.1989	10.5482	11.6304	16.2608	16.023	9.15366	12.4279	17.7599	13.6816	14.2451	14.3959	12.4857	13.9741	15.2895	15.7382	16.2654	13.5932	16.2688	18.9928	13.3852	12.647	15.106
A_C90	Group1	14.4235	10.3766	14.9688	11.7077	15.9023	15.0415	15.5652	11.8406	15.3762	15.4873	17.7457	15.1498	19.321	14.2337	13.8381	16.0186	20.8695	14.0462	12.7814	12.9983	14.5183	14.583	13.7476	15.2812	13.6503	12.2826	17.4135	10.3794	11.5146		16.3333	10.4906	12.8861	17.5481	14.7899	13.6008	14.1367	14.0858	15.4093	15.4204	14.0459	15.7967	13.9742	14.7722	19.4889	13.9122	12.9953	12.1596
A_C55	Group1	15.3282	9.85217	13.1844	12.0312	15.9608	19.3793	16.3332	12.8117	17.6015	13.6606	21.0907	16.5178	17.64	16.6575	14.8132	16.1815	16.1044	14.7872	14.7248	11.8669	14.6764	17.4739	16.7035	16.3601	14.3043	12.4648	18.1784	11.5275	11.8005	17.9223	17.8071	9.62052	13.0098	18.5902	14.3516	14.6954	15.2932	13.5607	15.6055	15.4224	15.6548	17.115	14.2996	15.9622	19.9994	14.0478	12.8163	14.7449
A_C42	Group1	14.4083	11.5116	15.7401	12.3338	15.9388	17.7768	16.122	13.362	17.822	14.9481	18.8395	14.9691	18.4375	16.0351	14.3832	16.9001	16.0121	14.106	14.9643	12.0818	15.1851	16.8245	16.6618	15.3196	13.9928	12.6555	17.2806	10.9345	11.8928	18.6924	16.7699	9.97051	13.0774	16.7428	14.511	14.8791	14.9277	13.3064	15.5567	16.1283	15.1098	16.3432	14.5941	15.9158	19.9599	14.6891	13.7456	14.6032
A_C07	Group1	14.7132	10.3837	13.4881	13.226	16.8414	16.7337	18.2627	13.8107	17.2915	15.1543	17.1673	15.5353	18.3809	16.585	15.3408	17.9302	21.5908	14.982	14.3193	11.3108	14.461	17.5333	16.4196	17.6558	15.6854	13.5493	18.3429	11.4906	12.34	16.9423	19.5087	10.626	14.4034	17.0059	15.4128	15.2513	15.2698	12.6562	15.623	16.9279	15.9296	16.237	15.0053	15.7311	21.9647	14.7834	14.5147	16.708
A_C41	Group1	14.2578	9.98247	17.0549	12.7402	15.3787	15.8332	16.1163	12.5526	16.8294	13.1813	17.4137	15.693	15.6848	16.5564	14.3168	15.7323	17.1914	13.9039	14.331	12.9025	14.9125	16.5224	16.1206	14.6991	13.4156	11.5971	17.6001	11.138	12.1246	16.5755	17.2114	9.74729	13.6098	16.5857	14.1649	13.7041	14.7302	12.9375	14.6723	16.2452	15.7067	16.1833	14.2575	16.2533	21.5616	13.173	12.7896	14.5884
A_C08	Group1	13.8159	11.9349	15.8495	12.0633	15.5132	15.7497	16.5037	13.2224	17.4963	13.845	18.0121	13.6187	17.2679	16.8428	14.6561	15.4675	15.7785	14.3066	15.2684	15.1628	14.6507	15.8867	16.9481	17.7247	14.2153	12.6222	20.6183	11.3061	10.6355		18.241	9.82042	11.594	16.4505	15.7254	15.3551	14.0362	12.6998	14.7087	15.8991	15.0981	17.3595	15.0013	16.2018	19.8054	13.9434	13.0786	14.4141
A_C40	Group1	13.4697	11.9153	13.9169	11.4913	14.3136	15.1623	16.1218	12.1181	17.9146	13.6413	17.7466	15.1585	16.4549	15.1835	13.4824	13.9667	15.8356	13.4559	13.4753	11.3456	14.581	18.1961	16.1751	14.4857	13.6613	11.2182	16.4742	11.1231	10.1668	18.192	16.5194	9.68597	13.1545	17.7929	13.3114	13.4915	14.067	12.1952	13.8421	14.7389	14.1868	15.8515	13.9597	15.4403	20.4816	13.2247	11.9775	12.9256
A_C09	Group1	14.4418	10.3761	13.9597	12.5198	16.1769	16.2674	17.1698	12.8189	16.7737	13.616	17.4104	15.253	16.5495	15.9302	14.4291	14.4521	16.2731	13.45	15.6387	12.537	14.1279	16.4939	16.162	13.6961	12.9791	11.6964		10.3813	12.0385	15.5093	19.1552	9.94997	14.3601	16.6338	13.9234	13.7617	14.6387	12.4528	15.8566	15.8342	14.8466	15.6835	13.2111	15.7798	20.5085	14.5875	13.0779	13.8686
A_C60	Group1	14.2836	10.8047	15.0125	12.3676	15.8696	17.1775	15.965	14.6305	18.0193	14.1058	17.809	14.5757	17.7897	17.648	14.8245	15.8992	17.3615	14.5116	17.1061	13.6957	14.2218	16.6488	17.2715	16.4251	15.2229	13.5197	17.0768	11.0549	12.1125	18.3776	19.0623	10.3452	13.0838	16.1295	14.8401	16.1755	13.9797	12.1434	14.9442	16.0292	15.7338	16.3529	14.6877	15.8004	19.7387	14.4903	14.0691	15.9859
A_C86	Group1	14.0761	11.381	17.1876	12.49	14.5972	15.4403	17.4217	12.1519	16.4635	13.9417	16.3309	14.3723	17.8229	14.2837	14.4802	14.4358	15.8631	14.1948	13.7222	11.8894	16.3539	16.7816	15.2666	14.4807	13.4556	11.5294	18.2216	10.6892	11.5318	15.7731	16.9964	9.72177	12.9483	16.8503	14.201	14.4073	14.3246	12.7405	15.6074	15.8826	16.0335	15.5233	13.7723	15.7736	18.1487	12.6093	12.8238	14.2014
A_C59	Group1	13.9599	11.2046	15.6442	12.3856	16.2791	15.7547	15.7138	12.9583	18.2847	14.7969	18.3332	15.1075		14.9566	14.4752	15.2519	16.9893	14.2325	15.3744	14.0819	15.0005	17.8679	16.6678	17.6974	15.6802	12.7738	19.2604	11.8308	11.5276	16.9101	18.1327	10.9403	13.7846	18.9447	14.5765	15.2472	14.7721	13.3765	14.5922	16.1444	16.8663	18.0971	14.5183	15.831	20.8406	13.4587	13.5825	14.739
A_C87	Group1	14.9721	10.5394	13.339	12.5897	16.3098	20.8696	17.3046	14.629	17.0948	13.474	16.8647	14.7813	16.3841	17.17	14.5714	18.8652	15.6619	14.0493	17.9669	12.0637	15.0297	16.7047	16.4549	16.3439	14.591	13.0872	17.6247	11.5555	11.8976	17.1479	17.0584	10.6296	13.4417	16.0396	14.7793	16.9473	15.1605	13.71	15.5116	16.566	16.0455	17.5259	15.4579	16.2676	22.8526	16.0457	14.337	16.0836
A_C58	Group1	14.1573	11.2477	13.0932	11.9929	14.3146	14.9418	16.1714	12.4723	18.0506	12.8696	17.1063	13.2873	17.2464	15.2369	13.6897	16.8875	16.2752	13.1893	13.542	13.0501	12.4845	14.1598	16.6881	15.6582	13.3047	11.8587	19.5611	10.3298	10.7736	15.8014	17.5922	9.27136	12.7778	17.071	14.8431	14.4916	14.1063	11.2313	14.0438	15.8472	15.6922	15.967	14.0819	16.0662	18.4428	13.2874	12.3027	14.5873
A_C39	Group1	15.4932	9.65237	14.6157	13.6086	16.2144	16.249	16.3177	11.2107	15.496	12.9801	15.7762	18.7893	18.4553	13.5463	13.6912	16.7981	18.5397	14.1203	11.098	13.5094	15.2873	14.8269	14.9543	14.1813	11.5758	11.2272	18.0676	12.8771	12.9091	18.8879	15.6117	9.57549	22.3216	19.3764	15.6636	15.3333	15.5024	13.703	16.391	17.9092	15.7842	15.7791	13.5502	15.8874	21.2265	12.9098	12.3705	12.6473
A_C10	Group1	14.0879	11.2001	12.3168	12.9187	15.5956	16.8068	16.5631	14.5199	17.1903	13.4518	15.9742	15.0091	17.1747	16.1737	15.1	14.5534	19.0206	14.3746	15.4824	11.1981	13.9333	17.7947	16.2701	16.0172	13.5176	12.8451	18.8185	10.5772	12.3698	15.2494	17.9001	11.0698	14.6379	16.3769	15.3123	14.5825	14.4139	12.9466	15.4766	16.9837	16.2063	16.1217	14.663	16.46	21.9749	15.3283	13.7491	15.1525
A_C38	Group1	14.012	11.0756	14.1392	11.9177	15.691	16.1991	17.0851	12.573	17.1659	12.4439	20.5277	16.4579	15.7574	15.8206	14.1679	15.1049	15.6739	14.2437	14.1406	14.4211	13.9835	16.6442	16.1564	16.2346	12.6607	11.9457	19.7519	10.7772	11.9744	17.3057	17.128	9.58059	14.4101	19.3936	14.7199	13.9449	15.0995	13.4738	15.2498	16.2922	14.9489	17.2272	14.5572	15.8076	19.1543	13.7422	12.3852	14.5483
A_C11	Group1	13.2431	9.59113	13.5541	10.7205	14.3191	15.7025	16.4438	11.9833	17.1173	12.0491	17.1924	13.704	14.4996	15.662	12.8828	13.6912	15.9749	12.5881	13.2333		12.4714	15.9569	15.6217	15.3418	12.1544	10.976	18.6764	9.75856	9.67481	15.3752	16.4921	8.80222	12.1962	17.3555	13.229	13.1459	13.287	11.8367	13.4392	14.5416	14.0823	14.9485	12.9328	15.2578	19.4042	13.2613	11.634	13.154
A_C37	Group1	15.2716	10.3665	11.9353	12.3316	15.2832	15.0809	15.9576	12.3356	16.1756	12.8345	20.7422		16.6043	14.6659	14.0217	16.5956	16.1728	14.0422	12.0527	17.7796	14.3824	15.222	15.7518	13.8181	12.032	13.3613		11.6433	13.1233	18.5279	15.4908	11.9278	14.4935	19.5301	16.2115	12.6411	14.0981	12.4964	17.7156	16.8002	15.4194	16.6158	14.0411	15.947	21.8597	14.0985	14.5332	13.713
A_C12	Group1	15.1073	12.401	17.3008	12.6696	15.7201		17.5602	13.2899	17.2948	14.0803	18.8822	15.5982	18.6017	15.3137	16.3164	15.4171	16.8795	13.9043	15.6047	12.287	17.7255	18.5493	18.1201	15.4057	14.9062	13.0427	18.3318	10.5647	11.3255	16.1156	17.7597	10.4699	13.5645	17.0775	14.8898	14.8731	15.5103	14.0687	15.4687	16.3223	15.7959	16.929	14.043	15.6556	22.0042	14.4921	13.2841	14.7893
A_C82	Group1	14.9452	10.1618	17.7333	13.1844	15.8415	17.0318	16.1948	12.6338	15.5683	13.9733	17.4274	15.5723	17.5033	15.3266	15.0614	15.7951	17.2338	15.2959	13.7186	11.3412	15.5159	14.5834	16.7216	15.8911	14.6385	12.5454	19.3189	10.8611	11.7847	16.8812	16.762	11.2271	13.284	17.6349	15.8354	14.8676	14.5503	13.7922	14.7998	16.6407	14.8201	15.958	14.9779	15.502	18.6567	13.2978	14.0756	13.2883
A_C63	Group1	14.6503	12.2994	22.306	13.0868	15.2776	16.2703	17.6746	12.8842	18.3192	14.7451		14.887	15.8385	15.8925	14.1203	14.1817	18.3229	14.2616	14.0976	11.6007	15.3696	16.3315	16.5616	16.4908	13.2219	12.9612	17.8156	10.9688	11.0778	16.2421	17.7388	9.81754	14.7048	17.8181	13.8525	14.5436	14.7537	13.2499	13.8203	15.7845	14.641	15.5268	14.179	16.1961	20.0983	15.2216	13.1707	14.0744
A_C83	Group1	15.2826	10.7613	12.7321	13.7649	15.721	16.969	17.902	13.2652	16.6241	14.6445		16.0304	17.9193	15.6591	14.7145	17.6858	22.9598	15.4698	14.8316	11.6191	16.578	16.3744	17.1651	17.8579	17.3018	13.8147		12.4987	11.9579	21.952	16.8409	10.8349	12.8963	16.1908	15.221	16.4978	15.405	14.5287	15.6566	16.5196	16.4	16.1377	14.6618	16.0181	18.571	14.6415	14.9015	14.394
A_C62	Group1	14.3559	10.5535	14.8859	12.242	15.198	16.1133	17.7375	12.6857	16.7653	13.985	17.8338	14.1952	15.8022	15.712	14.5248	14.1684	17.3729	14.8323	13.6058	11.0985	14.5555	15.6703	16.5776	15.7796	14.2891	12.8031	21.2129	10.7559	11.3218	17.7486	18.0748	9.835	12.9028	15.8592	13.9989	15.4659	14.186	13.8018	14.6446	15.6477	16.6732	15.9791	14.2828	16.3314	19.3056	13.235	13.626	14.1561
A_C61	Group1	14.3174	12.2732	13.2019	13.1622	16.869	16.2512	16.7151	15.2608	18.9344	16.298	17.3224	15.2979	17.5357	17.0087	14.3372	17.2131	17.9428	14.918	18.1618	10.8892	16.5059	17.9003	17.4552	17.1932	13.4005	13.4526	18.6573	11.9823	12.2989	20.9236	15.8244	10.474	13.1895	16.0504	15.2863	15.3703	14.8285	12.7888	15.6851	15.7113	14.9645	16.9111	13.6428	16.0206	19.1562	15.8193	14.7758	16.9009
A_C36	Group1	14.6528	10.27	16.7593	12.4609	15.0796	15.4252	15.8641	13.4882	16.8593	13.6693	14.9361	13.9813	16.1975	14.972	14.766	15.3178	17.3894	14.2964	15.9394	10.7942	15.2602	19.2729	16.178	15.1102	14.7334	13.1437	22.4339	10.6496	11.9143	16.1416	15.9384	10.2805	14.3925	16.6259	14.9215	14.417	14.537	11.1349	14.5901	15.6855	15.4737	16.4056	14.257	16.0536	19.1974	14.3976	13.4402	15.3805
A_C13	Group1	14.7574	10.5669	17.3726	11.9526	15.6863	16.8396	17.3826	14.2531	17.0502	13.8702	16.514	13.9614	17.1506	15.0491	14.918	16.482	15.7903	14.3683	15.559	11.0845	14.0938	18.1622	17.2142	15.9143	14.4192	12.4446		10.2076	11.7467	16.3964	18.4837	10.317	12.7116	18.4288	14.5311	14.3903	14.016	12.4821	15.5789	16.7265	14.878	16.4957	15.0225	16.6326	20.6575	13.4061	13.2606	14.953
A_C35	Group1	13.5767	12.8188	18.2524	12.1869	15.6354	17.9784	16.0281	12.5826	17.2549	13.7573	18.445	12.8731	17.5774	17.9405	14.5547	16.5378	16.5695	14.2006	15.5335	13.5069	12.7139	15.8649	16.4993	16.6069	13.7717	12.7544	16.9698	10.9916	11.0841	17.3667	17.1075	10.0174	12.728	17.6662	14.2781	13.8367	14.8301	13.3514	15.5142	15.7027	14.8338	17.1634	14.6971	16.2782	22.0468	13.808	13.3317	13.8337
A_C14	Group1	13.4733	9.93843	10.6014	12.497	15.679	18.5649	17.8435	13.3488	17.0253	13.361	17.6726	14.3209	17.4889	16.0019	14.5577	14.9273	16.0651	14.3913	15.1177	12.1493	15.4353	17.6586	16.3363	15.808	13.2164	12.4403		10.2182	12.3463	17.4793	15.5051	9.79476	13.0875	15.6889	14.9719	13.9482	14.2234	13.0509	14.5225	15.7089	15.2482	15.9254	13.9098	15.9936	20.8728	13.9378	13.0933	14.638
A_C15	Group1	14.9531	10.7222	13.1278	12.3042	15.7535	17.3492	17.2055	12.8905	17.3415	12.612	18.7956	17.8882	16.8316	16.3444	14.6396	15.1054	16.3751	14.155	14.6249	10.9402	15.0621	16.4032	18.7156	14.8426	12.1485	12.6738	18.3721	11.4535	12.6539	18.1926	18.5357	11.1866	14.7228	18.8494	15.4689	14.2987	14.9093	14.1351	15.1164	16.4612	15.5714	15.8137	14.1367	15.9384	23.2289	13.7223	13.3399	14.5822
A_C79	Group1	14.3982	10.1992	14.7888	12.0298	15.5349	15.8343	16.3702	12.6818	17.4363	13.4322	17.3392	13.3556	15.8589	16.0571	14.8271	16.02	16.3645	14.195	14.5288	14.3171	14.5982	16.8447	17.1283	15.7301	13.517	11.7893	20.1895	10.6492	11.5084	16.6331	17.4055	9.81247	13.2415	17.3247	15.8084	14.9319	14.4851	13.0221	14.6109	16.6628	16.0414	16.7049	14.2754	15.9666	20.0582	14.3422	13.2374	15.0892
A_C66	Group1	14.6927	11.4425	13.6059	12.7427	15.5299	15.2961	17.5738	13.1522	18.7579	14.4182	15.6344	16.5123	16.1119	14.7094	14.1085	15.9174	19.3416	14.3648	15.4606	12.2197	15.9071	17.2767	17.306	15.7572	14.1203	12.832	17.9695	11.2576	11.7406	14.7623	17.3762	10.8146	12.7842	17.7562	14.9898	14.2534	14.4058	12.3018	15.3592	15.4717	15.5738	15.5931	14.0716	16.1271		14.3465	13.4751	14.3426
A_C80	Group1	13.557	9.05532	12.6158	11.5129	14.7501	15.1076	15.5747	11.6382	14.8748	13.7481	15.2518	15.5965	15.9544	13.7689	13.6021	16.9205	15.7603	12.7927	12.4601	10.5656	13.4083	15.0144	15.4917	13.3022	11.7883	11.6688	17.8924	9.93506	11.6256	16.4783	16.5087	11.6042	11.9427	15.6392	14.0107	13.2614	13.4979	11.9323	14.3131	14.9934	14.6654	15.0019	12.7132	14.9766	18.2531	12.4701	12.6817	12.8142
A_C65	Group1	14.2846	9.9577	12.0271	12.4779	15.873	15.4014	16.4061	13.3948	17.1915	14.3662	16.2684	15.2974	17.7685	15.2817	14.539	14.1861	15.6748	14.9625	15.435	11.5388	13.7116	16.6964	17.1772	15.8192	13.7329	12.7193	18.4454	11.1226	12.6042	17.1119	18.906	11.36	12.8957	20.5188	15.3757	15.6511	14.8833	12.683	14.4933	16.0284	15.8666	16.1179	13.6709	15.8343	18.9426	14.7357	14.2923	14.7922
A_C81	Group1	13.3776	8.70896	11.311	11.6043	15.2451	15.0139	14.7602	14.0977	17.3839	12.518	16.5927	15.1933	14.3517	15.1422	13.9152	15.5499	17.6034	13.6746	15.675	11.4455	13.3498	19.3495	15.8574	15.1133	13.5441	11.9165	17.868	9.50875	11.3326	15.5543	17.7913	9.69915	13.4013	18.3867	13.4948	12.8674	14.727	12.914	13.9022	15.5938	15.0255	16.1282	13.9824	15.303	19.961	14.6657	12.9336	12.5525
A_C33	Group1	15.1746	12.8237	16.6115	13.1641	16.2577	17.1916	19.0877	13.3963	18.4639	14.3147	18.7233	16.3243	20.6831	16.9104	15.3696	16.5638	17.1579	15.3865	15.4289	12.4178	15.5875	17.0159	17.176	16.398	13.7159	12.9612	18.6722	11.4889	12.6553	16.6493	19.0704	10.9518	13.6602	18.1122	16.0896	15.0619	15.6572	13.3018	15.8345	17.7663	16.9783	16.8053	15.2028	16.838	19.116	15.0216	14.6059	15.9154
A_C32	Group1	14.7279	9.58998	10.5229	12.6323	15.5846	15.7594	16.9277	13.813	17.5375	14.1893	15.4524	15.0012	17.444	15.4119	14.2471	15.4647	16.1246	14.973	15.0174	10.8987	15.3977	16.5595	16.9993	15.9892	14.0267	12.5952	19.1495	10.6916	12.5451	17.4701	19.3257	10.9149	12.795	18.4763	14.7101	15.2647	15.2358	12.9185	14.7284	17.5489	15.2595	16.8398	14.3075	16.4534	20.5915	14.3881	14.279	14.5153
A_C17	Group1	15.8798	10.8328	15.1227	12.6048	15.9713	18.2518		13.1374	16.3546	13.9315	18.7708		16.5593	17.2547	15.7306	16.3421	16.81	14.2795	14.6376	15.9383	16.4261	16.2024	18.8553	15.191	13.2243	12.8597	18.9132	11.3144	13.1068	15.6319	16.3811	10.4105	16.7709	18.1148	15.9404	15.6121	14.5147	13.7639	15.1128	15.9796	15.767	16.6721	14.7478	16.4665	23.3383	14.3968	14.1969	15.1606
A_C31	Group1	14.0637	11.2424	14.607	12.4934	15.0106	15.9159	17.5923	12.1429	17.9755	13.1113	18.5448	13.8947	16.0196	15.4336	14.3305	15.026	18.4957	13.5633	13.9622	11.6135	13.9057	15.7006	16.6443	14.7283	12.3394	11.7702	17.0843	10.1801	11.9174	16.5308	18.3762	9.69411	13.0441	17.9696	13.7759	13.2361	14.1837	12.9668	14.474	15.3037	16.5735	15.7588	13.5485	16.2601	18.9813	13.5853	12.899	14.2736
A_C18	Group1	14.5836	12.3055	18.1252	12.3507	16.9157	16.1727	16.4559	12.7585	17.8555	13.2397	18.4944	15.8487	17.4015	15.0096	14.6189	17.9302	17.2081	14.1935	12.7888	12.1674	16.0018	17.2443	16.2859	15.8969	14.7546	11.8844	16.9815	10.4777	11.4013	17.9874	15.8657	10.5919	13.1388	16.7784	14.0994	15.0414	14.7587	12.739	15.355	15.6796	15.3016	16.4817	14.2135	16.4191	18.3774	13.3105	13.6542	13.1212
A_C76	Group1	14.3531	10.6154	14.0044	12.4676	16.1141	14.6644	17.0336	12.1469	16.4974	13.7748	17.1782	14.1781	16.9267	19.2572	14.6764	14.7732	16.4597	14.5925	14.1383	11.761	14.925	15.3934	16.3856	16.5829	14.1072	13.0287	19.9864	10.7038	11.7158	16.68	18.1497	10.0744	13.7331	16.9628	15.5621	14.7857	14.7177	13.3672	15.0133	15.877	16.4731	15.8626	15.0154	15.9418	18.4042	13.7919	14.0484	14.0945
A_C69	Group1	14.5283	11.6276	15.8124	12.6061	16.4769	17.004	16.2294	12.6973	16.5514	13.6262	20.1447	13.7408	16.0298	14.975	14.3019	15.131	15.9122	13.8431	13.8398	11.6799	15.3335	16.7208	16.4158	15.886	14.4734	12.0496	17.4646	11.4566	11.4182	15.1115	17.5439	10.6066	14.4547	16.8522	15.5812	14.3364	15.05	12.5055	15.1188	16.2497	15.3604	16.1286	14.3527	16.3155	20.8785	13.2271	13.0741	14.1524
A_C77	Group1	13.819	13.1426	15.0561	11.803	14.9385	15.997	16.5804	12.9206	17.6521	13.2511	17.8637	13.896	15.9642	15.6445	14.2533	14.3365	15.4547	13.2629	14.6781	13.0919	13.9531	15.8944	16.6736	14.3109	12.6472	11.8412	17.7499	10.3941	11.3652	19.3694	17.3728	9.72297	13.4478	17.2219	13.621	14.1014	14.7715	13.1091	15.0364	15.9066	15.6317	16.5646	13.3084	16.2766	19.445	14.2686	12.5752	14.7763
A_C68	Group1	14.2778	10.0703	17.5836	12.2942	15.287	15.5504	16.2667	11.5723	16.2082	14.5714	18.8291	18.3818	16.7854	15.0466	13.6575	15.9597	19.8039	13.6437	11.729	14.873	15.2339	16.1873	16.1503	15.7864	12.4107	12.0591	19.5018	11.896	11.3697	20.3342	17.9305	10.7941	14.0449	16.1513	14.2667	14.3741	14.6497	13.8199	15.5738	15.9952	15.3743	16.8183	14.2419	15.8139	19.9699	13.5509	12.9179	13.2207
A_C78	Group1	14.4922	11.9843	17.4806	12.3597	17.275	17.9341	16.7627	13.3069	17.2257	15.2144	19.155	13.8373		16.0269	14.8713	15.2278	17.4789	15.2157	14.8768	14.8559	14.1634	15.8037	17.6418	16.5226	14.4717	12.454	18.7565	11.1861	11.4882	18.1481	17.8687	10.8995	12.6825	19.4375	15.4173	14.3412	14.4353	13.4452	14.9748	16.7431	15.9705	16.5593	13.8351	15.9226	20.4832	14.011	14.1571	14.6969
A_C67	Group1	13.88	11.2952	12.3256	11.7143	14.8017	15.3687	15.7857	13.3518	19.2567	14.0835	15.6928	14.3501	16.7566	15.42	14.2874	16.6388	15.5327	13.9948	16.1895	11.6645	14.9754	16.3391	17.2136	14.897	13.0443	12.7982	18.3283	11.1783	11.5056	15.8712	15.3117	9.50434	11.4402	16.9784	13.9814	13.3557	14.7551	12.4241	14.8453	15.3544	15.8917	15.7143	13.7036	16.014	19.8567	14.0506	13.4073	14.4891
A_C30	Group1	14.9838	12.3113	17.2845	12.7582	16.2106	17.0685	17.1024	12.685	17.2153	13.298	18.0603	15.3936	17.7595	15.6529	14.6828	16.6262	17.171	14.4293	12.5695	12.1153	15.357	18.2823	16.4033	14.8993	14.5491	13.5258	19.061	10.2758	12.5426	18.2734	18.2443	11.2547	16.7848	18.3942	14.4238	14.9585	15.232	13.8964	15.4314	16.049	15.459	16.2413	14.4737	16.2207	19.3548	14.6899	14.1656	13.4051
A_C19	Group1	14.5075	10.9419	15.7148	12.5341	16.5675	17.7388	16.3146	13.6702	18.153	14.1128	17.9249	15.1443	17.2605	16.8917	14.9567	16.4764	16.0659	14.8407	15.5999	12.5484	15.6177	20.8341	16.6507	15.0618	13.3834	12.8862	20.3923	10.8457	12.0052	16.9137	19.4267	10.5116	13.2276	18.8204	15.1351	15.2908	15.2542	13.0513	14.781	16.4609	16.0606	16.796	14.635	18.1	19.2558	14.9993	14.1263	15.7453
A_C29	Group1	14.0337	10.3804	11.3315	11.5976	15.5847	15.1589	16.5601	13.4377	17.726	14.8219	16.5087	14.2309	15.9049	15.1931	14.1813	14.9759	15.1737	13.5907	14.7049	11.4223	14.8414	17.4625	16.4866	15.1645	13.7356	12.5233	17.6363	11.6514	10.6402	15.9936	17.3199	10.5675	12.5043	17.1812	14.4819	14.8078	14.2427	12.3881	14.7708	15.651	14.5776	16.0977	13.7318	15.0732	21.9376	13.8918	13.4562	13.0538
A_C20	Group1	14.2608	10.7576	13.6442	12.9114	15.6046	15.3921	16.3118	14.4402	18.0263	14.1377	17.6725	13.9895	17.9874	17.613	14.4988	17.42	17.4199	14.5891	18.7998	11.8928	15.4181	19.2521	16.4845	15.9837	14.2496	12.8147		10.7444	12.7534	16.45	16.4134	11.2985	13.8745	18.4085	14.7059	15.3371	14.8062	12.2343	15.5818	16.7283	15.8729	17.1787	14.4706	16.1219	19.62	15.2681	13.5678	16.0561
A_C28	Group1	14.5947	11.3248	14.3282	12.1695	15.5606	15.3287	16.163	12.224	17.5487	13.3651	16.8098	16.2635	16.9221	15.9536	14.4597	16.1315	15.9002	13.7902	14.336	13.2998	15.6693	16.6557	16.7618	14.7734	13.1201	12.6635	17.8387	11.254	11.6149	18.0348	18.5458	10.3233	12.9998	15.8278	14.5259	13.9345	14.8446	14.0295	14.6511	16.6708	15.5146	16.3172	14.1904	15.6278	19.1952	13.7952	13.2104	14.2179
A_C21	Group1	13.5156	10.2982	16.7623	11.3754	13.7451	15.812	15.4248	11.6422	16.6525	12.3979	19.729	13.7489	16.1482	15.024	13.7113	15.922	16.2105	13.2064	13.9106	11.5029	13.4902	14.8165	15.0816	15.8798	12.9679	11.7767	18.171	10.1765	11.1719	18.1803	16.6965	10.1933	12.0862	17.1804	13.4084	13.2509	13.1121	12.0954	14.0054	14.6804	13.4858	16.0583	13.1556	14.8666	19.5132	13.5642	11.6698	14.2905
A_C73	Group1	13.68	11.5024	15.4848	12.1735	15.4219	20.522	17.5452	12.2924	15.9182	13.3965		16.1595	16.5076	15.3163	14.4926	15.0642	16.1108	13.4777	12.8239	14.0524	15.3481	16.3306	16.7488	16.5115	13.7061	12.5979	20.9891	10.5994	10.5076	18.1103	18.0713	10.5717	14.0904	16.6715	14.6102	13.2089	14.4949	12.6948	15.433	15.613	15.5129	16.4462	14.2969	16.4243	19.7366	13.6641	12.6914	12.7859
A_C72	Group1	14.5705	10.6401	11.0456	11.8602	15.7356	15.6686	15.7373	13.7959	18.7603	13.3608	15.846	14.5877	15.8254	16.4418	14.7023	15.6264	19.1617	14.9919	16.4559	13.249	13.8259	16.3083	17.4585	15.68	13.5717	13.2257	19.7724	10.4993	12.6857	15.8891	17.4876	10.5717	13.4687	17.3138	14.6854	14.7073	14.7334	12.6099	15.8961	16.2482	15.3769	16.3001	13.9075	16.1693	18.9204	14.7443	14.1817	15.0318
A_C74	Group1	15.8353	11.1553	18.7441	10.502	14.3878	14.6199	16.3983	12.0374	16.7459	14.6849	19.2245	15.1076	16.159	15.3384	13.1221	14.0698	15.5173	12.2733	12.1555	18.3568	10.794	17.1364	16.9924	15.6273	12.3629	10.9509	18.7723	13.3074	11.0134	14.7737	15.4116	9.59778	14.7133	17.2694	14.4621	13.7443	13.8683	12.8479	13.7369	15.1997	15.2656	16.4792	13.8442	15.5546	18.2991	14.5853	11.5573	12.9713
A_C71	Group1	15.6149	10.4514	15.2376	12.9294	17.1279	15.999	16.2163	13.5002	18.302	14.1391	15.811	16.6756	17.0659	17.1691	14.6148	14.6526	18.2945	14.6231	14.9227	10.6014	15.1753	17.1661	16.5985	16.5376	15.1341	13.5399	23.0911	11.2571	11.93		17.7572	11.4777	12.8164	19.3138	15.8225	15.6595	14.6236	12.8336	15.038	17.4599	16.3944	16.7957	13.8796	16.1015	19.0875	14.1191	13.9882	14.6746
A_C75	Group1	14.1287	8.98251	13.2316	11.2712	15.2221	15.7422	15.5936	15.2188	18.3836	12.6756	14.8427	15.1152	15.9315	15.1091	14.0439	14.2211	16.8475	14.4967	16.324	11.8139	14.8495	19.867	17.3513	14.2955	12.8032	12.6458		9.48978	12.3186	14.3397	16.8043	10.7051	12.9308	18.9984	14.325	14.6206	14.1336	12.492	13.9709	16.093	14.8626	15.365	14.0582	15.9836	18.9859	15.3218	13.2352	15.6321
A_C70	Group1	15.0482	10.6304	13.4057	12.2379	15.1568	16.5239	16.1378	15.0004	18.9237	14.7627	15.9539	16.0178	17.0264	15.3504	14.2584	17.4901	16.8584	14.7153	17.5423	11.4351	14.928	16.524	15.9263	17.9609	13.8938	12.7121	17.2845	10.8041	12.4461	21.9995	15.5893	10.755	12.3708	19.0801	14.5278	15.285	14.9257	12.0013	15.5345	16.0159	15.4419	16.6758	13.436	16.2578	19.783	15.5342	13.8997	15.3066
A_C27	Group1	15.2999	12.4132	17.1263	13.0719	16.7231	17.1773	18.62	14.5338	17.6611	15.3558	20.0273	14.6439	17.2457	16.8227	15.3348		18.3422	15.2831	17.1223	12.6123	16.5942	17.9125	17.8431	17.0202	14.9677	13.2775	18.7102	11.689	12.2905	17.3716	18.3564	11.4615	13.928	20.5212	15.561	15.826	16.248	13.0647	15.3091	17.0754	15.8582	17.5585	14.453	16.4055	20.5197	15.0231	14.1157	15.9451
A_C22	Group1	14.2397	10.7084	10.7488	13.1293	16.531	18.6494	16.2706	13.8144	18.909	12.9173	16.126	15.6926	16.3795	15.8455	14.1717	15.7861	17.0258	15.7367	14.782	12.9116	15.6805	19.6612	18.0616	15.6438	13.4928	12.4403	19.6368	10.6549	12.7364	17.648	18.3544	11.4829	12.8582	21.4035	16.0939	14.7875	14.5455	12.6925	15.3107	16.7159	15.4736	15.6158	14.9961	15.9296	19.6471	15.4475	13.7722	13.8031
A_C26	Group1	15.1596	10.7456	15.8487	12.608	15.447	17.818	17.6822	12.9712	18.3552	13.8875	15.1475	14.8156	16.783	15.9139	14.4063	15.9095	16.8151	14.6073	14.4795	13.6861	16.5198	17.056	16.6785	14.7603	13.6013	12.4676	18.8048	10.8395	12.1067	17.8376	19.5384	11.1191	14.8379	17.9696	14.6284	15.4252	16.0167	14.0396	15.8802	16.4996	16.2009	15.9615	15.8218	17.3855	20.2662	14.0628	14.1683	13.8978
A_C23	Group1	15.0571	10.6386	11.0259	12.8237	15.8502	16.8813	16.2024	12.9299	16.7514	13.1497	15.3763	15.9345	15.5405	15.8153	14.5678	15.9512	16.752	14.3946	14.9017	12.0375	15.2675	17.1916	17.0035	15.4947	13.1227	12.4173	20.9136	10.7867	12.1869	16.972	17.962	10.8384	14.9043	17.9084	14.435	15.0622	15.1712	13.4284	16.1007	16.4692	15.5411	16.4485	13.178	15.8485	20.4568	14.6816	13.3392	13.0278
A_C25	Group1	13.945	9.4131	12.859	11.8333	15.1402	14.8318	16.8388	12.459	16.9572	12.6352	17.1935	14.8761	15.2939	15.3306	13.7971	17.0984	15.4873	13.98	15.0102	13.0127	15.8657	16.8606	15.8701	14.195	12.0024	10.9144		10.7292	11.7414	16.1651	14.7394	10.111	13.7679	16.5091	14.3461	13.3467	14.0448	13.2268	14.9831	15.3613	15.0042	16.472	13.7178	15.5405	20.1843	14.1855	12.275	14.4452
A_C24	Group1	14.9092	10.3984	12.8575	13.1824	19.2068	15.9236	15.8073	14.1141	18.3227	16.2696	15.7933	16.9269	17.919	15.7034	15.1201	16.8064	18.8765	15.4019	18.647	11.1314	14.1936	16.0654	17.1136	16.227	14.6917	13.3491	18.7182	10.8696	13.6035	17.206	17.399	12.4138	13.4525	17.3829	15.7159	16.7398	15.1444	12.4324	14.6767	16.8502	16.86	16.6033	14.4201	16.394	18.9834	15.473	14.1067	14.929
B_C94	Group2	16.1726	12.6578	15.7414	12.9232	17.3079	15.2189	17.6186	15.2437	17.3379	14.7572	19.6152	18.21	19.0156	18.6571	15.3572	18.3317	17.696	15.4967	18.1088	13.9998	16.0242	19.908	18.1725	19.8333	15.3271	15.027	18.9604	11.2607	14.8408	18.1983	20.3675	13.5441	14.4596	17.5601	16.0402	16.2743	16.1232	14.0165	15.7567	17.7062	15.5871	18.4407	15.0461	16.4169	20.9584	16.7485	15.3367	14.0265
B_C95	Group2	13.7234	10.3278	12.5363	12.8895	17.2072	15.1463	16.3239	13.6908	19.1087	13.3855	17.8335	16.4436	16.0171	15.0888	14.5558	17.6827	16.3895	14.707	16.2187	12.2486	15.5738	17.2757	16.5159	16.323	14.8231	13.2961	18.599	9.65838	12.9579	18.8317	16.8654	12.0855	14.0368	16.2358	14.4997	16.5491	15.1472	13.3491	16.5242	17.0139	15.9847	16.0117	14.3161	16.5317	21.5179	15.2411	14.0265	15.5679
B_C96	Group2	14.2198	11.0986	11.2627	12.1664	16.1455	14.4897	17.7772	12.5312	15.4959	12.6753	19.1043	17.3176	16.3031	13.685	13.8587	18.162	16.5754	13.7294	12.0797	13.0264	14.4719	15.6214	15.5828	16.2414	15.4327	12.8868	20.7643	11.0371	11.8159	18.7481	17.3672	11.3234	14.8327	17.1778	14.7559	15.1224	14.3249	13.3305	15.0581	16.2439	16.1432	16.6353	14.7605	15.5104	18.4801	13.2177	13.6281	12.3947
B_C49	Group2	15.0455	9.69455	12.7252	13.2047	17.4859	15.6779		14.3774	16.689	13.2659	17.8684	17.5038	17.8984	16.2136	15.7103	20.2431	15.9691	15.4036	15.7509	14.443	15.6479	18.3238	18.5156	16.3563	14.3241	13.4881	18.3684	11.9117	14.188	16.6595	16.3069	13.3417	13.6166	17.7518	15.0817	17.8218	15.0296	14.4231	17.4105	17.9316	15.3887	17.2839	14.5542	16.5018	19.6165	15.0944	15.0437	15.7496
B_C01	Group2	15.5783	11.6138	18.0034	13.549	19.8192	16.4708	19.2284	14.1438	17.7195	14.4591	16.6857	18.3556	19.6383	17.7744	15.2017	17.384	17.368	15.1613	16.2888	14.3597	17.5986	17.4589	18.7259	18.6617	15.6061	14.5838	18.029	11.311	14.3249	18.8633	18.7597	14.2784	14.0574	17.7976	16.2362	16.5103	15.782	15.7084	16.0393	16.8277	15.4362	18.0356	16.0516	16.6805	21.4508	14.9608	15.7877	15.7278
B_C02	Group2	14.9521	12.6702	13.3133	13.4569	17.4731	16.1419	17.0422	14.1902	17.3071	15.0833		18.3593	16.6554	15.5645	16.1099		18.2579	15.4353	16.7832	12.7913	16.4516	17.6452	18.008	18.7757	17.8513	14.0761	18.3718	11.2289	13.9968	17.2808	17.8337	13.5266	13.7185	17.0442	16.3634	16.6503	15.3606	14.6903	15.7801	18.7189	15.2839	17.3673	15.486	15.927	19.3267	15.8504	15.7396	14.2128
B_C03	Group2	14.9782	15.2864	17.0663	11.7372	15.8797	14.6712	16.4826	13.5755	16.5525	15.2968	17.6176	16.5156	16.7114	15.3945	13.8622	17.6709	15.5085	14.2009	15.7774	18.6915	16.2306	17.3123	17.366	16.6411	15.0012	14.3361	18.216	14.0324	13.2474	15.8233	21.1788	11.7685	15.8608	17.9637	14.4307	15.294	14.2802	10.9757	14.627	16.7607	15.4481	17.353	15.2765	16.1895	23.5647	15.4795	14.8221	13.9428
B_C91	Group2	14.7556	10.0427	11.4009	13.2729	16.3244	16.6254	16.7629	13.9495	18.8226	13.1024	16.0047	17.0613	16.564	15.7775	15.305	17.4304	18.0389	14.6856	16.3142	16.1667	15.5763	17.1028	16.9939	16.2877	14.5839	13.3898		10.2907	13.2329	15.8122	16.5822	11.2947	13.1179	16.8357	14.3088	16.2764	15.5613	13.6729	16.2265	16.8537	15.8333	17.1968	15.5478	16.9608	20.8352	15.6317	14.006	15.7422
B_C92	Group2	16.0044	12.7447	13.7514	13.8045	17.3441	17.488	16.484	14.5671	17.1001	14.6015	20.3458	18.0292	18.046		14.9367	16.784	17.2521	15.2132	15.8693	19.391	15.8642	20.4663	18.5579	16.426	14.0125	14.3265	20.1188	11.0288	14.7094	18.8418	17.2657	12.2193	14.9715	17.6252	17.2546	16.0924	15.9804	14.843	15.4507	18.4535	15.2276	18.8999	14.9787	17.7312	20.8723	15.9188	15.7188	16.0076
B_C53	Group2	15.7663	12.8277	13.3246	14.4359	18.5156	16.6026	18.4253	14.2488	17.1914	13.6371	18.6085	20.2463	20.2696	16.9731	15.6678		20.237	15.749	16.2047	14.8764	16.3035	18.2647	18.1272	17.1384	14.2584	14.598		10.728	14.1814	16.2049	17.3991	12.886	13.3712	16.6444	16.5762	16.6637	15.8866	14.4951	16.2061	17.2776	15.7266	18.0663	14.9544	16.1175	21.1688	16.9495	14.5007	13.2579
B_C52	Group2	14.6502	10.1187	8.76764	13.5323	16.7415	15.504	16.7349	14.2337	17.3405	13.3145	17.0535	20.403	16.1653	15.5526	14.6422	18.4329	18.3861	14.0447	16.9154	14.594	14.9196	21.3388	16.9417	15.0949	13.525	13.1701	21.5598	12.101	13.1476	16.8277	17.3169	11.346	14.3394	16.5353	14.7966	14.6398	15.94	13.9784	15.6262	16.5196	15.6377	16.7917	15.3078	15.607	20.342	14.8699	13.8813	12.52
B_C45	Group2	15.3478	11.6073	14.7645	13.7744	17.2774	17.5549	15.5585	14.7081	17.613	14.1942	16.9239	19.3465	19.1524	16.2121	15.2257		17.7769	15.4263	18.7414	16.5155	16.4657	18.1211	19.0202	16.1825	14.5721	13.9972	18.0352	11.1145	14.2099	15.6471	17.8891	11.9622	13.7038	16.8044	15.7532	14.9562	15.8053	15.3665	16.9637	17.1774	15.8328	18.9298	15.2668	17.0086	21.9449	15.8317	15.2982	14.3133
B_C04	Group2	16.2428	11.1216	11.349	12.9725	18.6106	15.677	18.3243	14.1083	16.1858	14.2322	20.0192	20.758	17.77	15.8027	14.8618		15.3002	14.864	15.4153	16.8697	16.9706	15.9514	17.2772	16.4678	14.1503	14.1509	20.1666	11.7464	13.7899	18.3948	18.2207	13.2958	13.7906	17.9556	16.0242	14.5824	14.7649	14.6895	16.2181	16.9274	15.971	16.6908	15.9588	16.6138	21.5566	14.4995	15.2384	12.6042
B_C44	Group2	15.9848	11.3083	11.0762	13.856	16.818	15.6412	16.9504	13.7951	17.8121	16.7655	21.5941	18.0532	16.8402	16.1586	15.177	18.2506	15.4806	14.8387	15.7287	16.2485	14.9941	16.3101	17.3659	18.1704	17.3214	14.1768		10.7596	13.0733	17.3547	18.3943	12.0054	14.5744	17.2973	16.44	15.9281	15.1379	14.6941	15.7113	16.5727	17.0892	17.7809	16.8082	16.5391	20.8398	15.5207	14.7972	14.0788
B_C43	Group2	14.936	11.1561	9.86702	13.8693	18.235	16.8689	17.9993	13.8961	17.3858	16.9013	17.7167	23.2264		15.7923	15.9695		17.5424	15.5741	15.2181	12.9598	15.7756	16.5043	19.2815	19.4413	15.7189	13.7545	17.7525	11.1572	13.6353	17.1752	20.4765	13.0667	13.0263	16.2138	16.9931	16.0385	15.6037	14.8523	15.4975	16.9441	16.3149	17.2702	15.7671	16.9379	20.4919	15.6296	15.4664	14.9406
B_C06	Group2	14.38	12.9762	20.6924	11.256	14.4785	14.0169	15.9504	13.1861	16.5275	12.6397	17.6949	16.9119	17.9294	16.4395	13.733	14.405	13.9931	13.6137	18.2462	15.5879	15.9326	15.5972	17.621	17.4606	13.4022	12.3356	19.0391	10.5832	12.7062	17.0727	17.8362	10.2849	13.0356	16.4439	13.8116	13.048	13.9411	13.7161	15.4766	15.5119	15.2083	15.8778	14.3446	15.3228	20.3513	13.703	13.9331	14.2156
B_C57	Group2	16.2934	11.7332	16.3011	13.3032	16.7564	17.7117	18.8918	14.3567	17.1192	14.6278	19.4942	18.0107	18.4698	14.9088	14.9816	16.6967	18.7861	15.3639	15.4923	15.5459	17.0065	16.0634	17.2331	17.0093	15.3252	14.0051	17.537	11.2436	13.8986	21.9371	17.4666	11.6563	13.3061	17.1074	14.9658	15.3615	16.6067	14.7776	17.3363	17.5468	15.8519	16.8575	15.9031	16.3485	21.0018	15.3482	15.15	13.9695
B_C89	Group2	15.1506	10.9476	13.8747	13.1262	17.0222	16.1089	16.6161	14.3923	16.5305	14.1502	20.5516	17.1294	17.8065	15.4512	14.8078	18.9538	16.7298	15.8311	15.935	14.6104	16.4554	17.0331	17.8573	17.5924	15.8221	14.1374	17.5082	10.52	14.4422	17.9368	18.5821	12.6789	13.5194	18.5965	15.2504	16.7996	15.5878	15.3922	15.9595	17.0119	15.3741	17.6323	15.776	16.9574	19.9748	14.3999	15.1275	14.4909
B_C90	Group2	15.6784	11.0398	11.7136	13.0417	16.3296	17.1545	16.2137	14.7335	17.0286	14.1789	19.388	16.8093	16.4502	15.3469	15.9419	18.1917	16.7289	15.1099	17.746	13.0223	15.6359	18.9514	20.3245	17.1222	14.9765	13.9739	20.9243	10.6341	13.1335	18.6879	18.0678	12.8225	13.9175	17.266	15.9745	16.5805	15.2773	13.977	16.1655	16.9982	16.2987	17.3431	15.3834	17.4003	21.7033	15.6272	14.3464	13.741
B_C55	Group2	15.1788	12.5104	11.1968	13.392	17.2883	16.054	19.5015	14.4798	15.7827	13.4651	17.4193	19.5418	17.8322	16.308	15.3121	18.5175	17.0592	15.5265	15.2922	13.8172	15.4895	16.3398	19.1534	18.2054	14.7051	14.7149	21.4885	10.9452	14.0864	17.5486	18.6448	13.2324	14.2901	18.3764	16.327	17.075	17.0999	13.9301	16.9554	18.483	15.1344	17.2789	14.3804	16.2228	19.7678	15.4805	15.4274	12.9074
B_C07	Group2	14.069	9.29663	11.679	13.133	17.0341	15.3184		13.0923	16.7474	12.2157	17.5105	16.9488	18.5052	14.0036	13.747	15.9485	17.2797	14.4071	12.9069	14.3611	15.6177	13.8546	16.1579	17.6051	14.8403	11.9748	17.8929	10.5018	12.5961		16.1336	10.818	12.8746	15.9901	15.3363	16.5388	15.031	14.0608	15.6659	17.3177	14.2636	19.8133	14.8075	15.4398	20.462	13.8596	13.2517	13.272
B_C41	Group2	15.4493	9.98808	11.0663	12.5454	16.4767	15.1833	16.5318	15.0099	17.4037	13.5253	18.9095	16.6258	16.2876	15.4146	15.1462	16.6341	16.2605	14.3109	15.8011	14.8465	17.3312	16.5385	19.2065	15.9785	14.9146	14.3571	19.8455	10.8178	13.1334	21.1834	17.1253	12.3717	14.39	17.8213	15.5262	14.9889	15.6373	13.8229	16.3353	17.2993	15.708	16.2272	14.6689	15.5102	19.7169	14.96	14.5837	15.0279
B_C08	Group2	16.9498	12.3781	15.2541	13.0071	16.997	16.5097	17.3739	15.6633	17.539	13.2314	16.5206	18.0884	16.9095	16.5203	15.8434	18.363	17.9862	15.0687	17.1433	14.5536	15.8403	19.5476	17.714	17.2468	14.8864	14.1221	19.244	11.1129	14.0286	15.8055	17.5227	12.7504	13.333	18.1971	15.9679	17.2051	14.9994	14.3741	16.162	17.9345	15.7758	18.0147	14.7485	16.3935	20.3246	15.3091	15.5592	16.5584
B_C40	Group2	15.6664	10.7807	10.484	12.4586	18.0573	15.9709	18.1194	16.2146	17.2514	16.6733	20.1778	16.927	17.7594	14.9989	15.9868	17.3847	16.4448	16.1214	16.3547	14.7353	16.598	17.9235	16.9582	18.3858	15.9416	14.7094	18.2369	10.5584	14.3877	18.5157	19.1143	13.1979	12.8909	17.5191	15.4823	16.8842	15.2807	12.8734	15.6691	18.6629	16.2879	18.1225	14.4458	16.118		15.4667	15.2925	17.2053
B_C85	Group2	15.0082	11.9029	12.6913	12.5341	16.5325	14.6907	15.9952	13.7841	16.6079	14.0743	18.0317	17.6195	19.0112	14.9989	14.6707	17.4465	17.6618	15.1178	15.0225	13.6726	16.9534	16.0556	16.8018	17.7376	16.3341	13.316	19.975	9.75572	13.5906	17.1732	17.1837	13.1692	12.7357	15.7022	15.1585	15.4747	15.0208	14.0999	16.2281	16.1711	15.8914	17.4091	15.7557	16.7096	20.0576	15.4334	15.2028	12.8887
B_C60	Group2	15.2616	9.18811	10.6448	12.4063	15.7371	15.1569	17.3524	12.3247	16.5029	13.0153		18.3372	15.8156	14.5805	14.4079	16.9542	16.2404	14.547	13.3093	14.3518	16.6658	16.9003	16.2624	17.0292	13.7255	13.1937	19.5004	10.1832	12.8642	16.1806	16.3454	12.1985	13.768	17.9851	14.8259	15.6652	15.0059	12.0316	13.8809	17.6289	14.7901	16.4314	14.3853	16.6245	21.1509	13.8959	14.1141	11.1466
B_C86	Group2	14.5149	11.457		12.5312	15.4711	14.914	18.5075	13.0671	16.007	12.8186		18.0984	16.4513	14.0505	14.7225	16.6478	15.7672	13.7431	14.627	12.3766	16.3933	15.9277	16.8808	17.5783	15.3873	13.8819	19.7694	10.4906	12.1009	15.935	18.4171	12.1405	13.5626	17.1772	14.9897	16.0733	14.5506	12.2903	15.7594	17.0945	15.7379	16.5627	14.8961	16.2391	20.2583	15.1143	13.7592	10.2374
B_C59	Group2	17.5876	17.9596	18.3618	13.5978	18.6807		16.9449	14.0653	16.6546	14.3829	21.2175	17.7846	18.3044	16.2037	18.7718	17.5419	16.7689	16.9543	16.3735	15.8727	16.1483	15.8761	18.325	21.3496	16.6806	16.7497	18.6854	13.0158	15.2197	15.935	17.6104	15.8831	16.449		16.4016	17.3209	16.231	15.217	17.3981	17.2593	17.2206	18.8332	15.332	16.768	19.8505	13.6924	17.3017	16.3418
B_C87	Group2	15.0524	11.1003	13.538	13.3381	17.1044	17.1551	16.0555	14.0849	17.3195	13.7665	17.9783	18.4502	18.0818	15.6286	15.9589	20.1646	16.669	16.3676	15.4515	19.5592	16.5873	17.1139	17.2167	17.9486	14.7923	14.4754	18.9983	10.3168	14.9037	19.4908	17.4578	13.8504	13.2858	19.0128	15.2186	16.6395	15.2982	15.3144	16.2712	16.6335	15.5103	19.2888	15.9156	16.3956	20.3897	14.6449	15.0763	15.0182
B_C58	Group2	15.3875	11.6976	15.3204	13.4023	18.5401	17.2874	16.5626	14.019	17.2838	14.5534	17.5123	19.506	16.9405	16.1661	15.3191	17.8849	17.4612	16.0786	18.0599	12.0993	16.3431	17.8496	17.7317	19.3103	14.3531	14.8124		10.7412	14.033	17.1104	17.0911	12.2495	12.8717	17.0342	18.0903	16.7345	16.4878	13.5081	14.9233	17.0135	15.5682	17.9951	15.4956	16.0938	18.4093	15.0863	15.1558	16.0811
B_C39	Group2	15.8965	13.9204	16.9919	12.5616	17.1648	15.1178	17.6914	14.2212	17.1226	13.327	17.5247	17.1698	18.3497	17.3306	15.5275		15.8193	14.9978	18.1129	16.4004	15.0638	17.197	17.0743	18.4768	16.0902	14.6694	19.5551	11.6922	13.6113	17.9754	16.4364	11.5201	12.6285	17.7656	15.3807	15.3872	15.5457	14.1424	15.8618	16.8213	15.2504	18.0188	15.7573	16.4297	19.549	14.544	15.2869	15.4261
B_C10	Group2	15.328	10.0279	10.3491	13.1071	17.2015	16.9576	15.3028	15.0284	18.0344	13.8275	17.7252	17.6938	16.9108	17.3122	15.6302	18.6769	18.0439	15.4389	16.5429	12.8457	16.1903	21.3938	18.1572	17.2289	13.6786	13.8129	21.5448	10.6992	13.7492	16.3043	18.3044	11.3653	13.4804	17.747	14.5099	15.9647	16.3502	14.3624	16.3448	17.8338	17.4701	17.7864	15.0048	16.0815	19.4639	16.1622	14.9559	16.2161
B_C38	Group2	15.168	11.3099	9.88282	13.0431	17.2898	17.8044	17.234	14.0775	17.0167	14.8053	18.9872		16.2812	15.7459	14.7431	19.1872	17.2165	14.6717	14.5859		15.4766	17.5064	16.2152	17.9706	15.2438	13.8204	19.5443	11.1209	13.3912	15.7612	18.329	12.0615	14.5075	18.0736	15.7587	17.1183	15.1049	14.412	15.9813	17.4272	15.0854	16.474	14.9572	16.4508	19.5814	15.7668	14.5766	13.5809
B_C11	Group2	16.1575	12.8572	14.0844	14.6569	17.941	18.3612		14.389	17.537	16.7163		18.8823	19.9352	19.2316	15.633		17.7936	15.4795	19.0995	15.9055	15.8611	17.5481	21.7027	19.5505	14.7899	16.2189	18.7758	13.1279	14.1034	21.4371	17.0482	12.8178	16.9662	19.9995	18.5167	17.5805	15.2587	15.3257	16.8699	16.5812	15.8784	18.1407	16.2069	16.0717		18.3432	17.3758	15.8147
B_C37	Group2	14.7263	11.4307	9.97998	12.4576	16.4026	15.4465	15.7801	13.3639	17.0288	13.4745		20.533	13.822	14.3254	14.4188	19.3769	16.5645	14.6843	13.6808	16.217	15.9072	16.6534	17.1844	16.2942	15.1644	12.3368	18.8351	9.91783	13.0755	16.5939	16.933	11.3342	15.0696	16.601	15.6672	14.9096	14.9154	14.5306	14.7805	16.7028	16.6795	17.1645	14.8243	15.6894	19.233	16.0562	13.6206	14.6074
B_C12	Group2	15.6352	11.838	13.0224	13.6932	17.4411	17.0067	16.5636	15.9876	18.0145	15.1773	17.1056	18.2053	17.1108	16.4868	16.099	19.3058	16.9968	16.0143	17.0524	11.7659	16.0101	18.0507	18.0193	20.3627	16.4075	14.3147	17.9212	11.0925	14.0048	20.021	17.9285	13.3363	13.3872	18.7681	16.3513	15.333	15.2819	14.9943	17.4635	17.2163	15.3812	17.8675	15.1915	16.0011	19.8798	16.0567	14.9949	15.2349
B_C63	Group2	15.3296	12.3146	16.7612	13.2247	17.4873	15.7607	18.3923	14.429	17.8293	13.9219	18.5997	17.2496		15.9879	15.837	16.6282		15.7748	17.0756		17.6694	16.2899	18.3009	18.8697	16.401	14.3611	21.0939	11.634	13.723	18.6179	18.948	13.5292	13.9864	20.8831	16.1559	17.4974	16.0598	14.4763	15.7746	16.658	15.1216	18.3194	16.6508	16.3981	20.4037	15.1321	15.0799	15.7462
B_C83	Group2	14.2257	10.859	10.5544	12.396	15.7089	16.4959	19.7696	13.4251	16.0935	13.5227	17.8549	18.5964	17.1051	15.0985	14.9062	19.0443	16.8945	15.0535	13.7684	11.4349	14.6772	16.4391	16.2401	16.2355	14.8966	13.0206	17.7268	9.9571	13.8057	19.3181	16.8633	13.0623	11.7364	15.7054	15.0239	15.4612	14.2689	13.4872	14.6475	16.659	14.9433	16.8896	15.1919	16.3158	19.286	14.5202	13.4504	12.6741
B_C62	Group2	15.077	11.6667	13.3886	13.7334	18.7097	16.5026	18.293	13.7419	16.9318	14.5	19.0432	17.312	17.5398	15.9812	15.4528	18.6495	14.8366	15.0289	14.904	17.9514	16.6944	15.4865	17.1801	19.4403	15.5477	14.683	23.9789	11.2311	13.9539	17.2725	18.0055	12.491	13.0775	18.178	15.89	17.6131	16.233	14.641	18.2718	17.1631	15.8463	18.4224	15.1399	16.7332	17.9349	14.7492	14.4882	10.1503
B_C84	Group2	14.8289	10.6118	10.9529	13.5015	18.2132	16.3662		14.5975	17.8633	14.4653	20.3677	18.3212	18.0468	15.5183	15.3086		18.9216	15.4641	16.8224	18.1232	17.5739	20.1811	18.0501	18.8606	14.867	13.9707	18.1765	10.8818	13.2173	19.8869	16.9657	13.4786	14.8387	17.4702	15.6775	15.335	15.9803	15.2342	15.8782	17.0242	16.6192	18.6429	15.457	16.3808	23.154	16.5895	14.8796	13.8103
B_C61	Group2	14.2317	9.71451	11.3967	12.9494	17.8301	14.6369	15.4636	14.4193	16.7513	13.2131	20.2617		16.7627	15.0415	15.4549		16.158	14.5656	15.3869	13.988	16.7452	16.6072	17.3238	16.9348	13.409	12.2991	18.9925	10.3481	12.652	19.4088	17.1513	11.2217	13.388	16.0674	15.2852	16.9641	14.3132	14.8156	15.334	16.6001	14.9622	16.6164	13.6086	16.1123	20.3045	14.0097	14.2924	12.9844
B_C36	Group2	14.3184	10.1479	13.6649	12.2104	15.9414	14.9299	14.8061	12.9616	16.4361	12.9541		17.8506	16.9078	14.0773	14.6612	17.8759	14.4941	13.2109	13.8709	19.6508	14.8129	17.1344	18.6368	16.9679	16.0819	13.0703	19.2297	11.3415	12.371	16.2766	17.1926	11.5624	13.6064	17.6465	14.4797	16.2047	14.2924	13.2712	16.9994	16.584	15.2305	17.5595	14.7907	16.7502	20.9729	14.6596	14.3331	14.1084
B_C13	Group2	15.1618	14.7054	13.6017	13.882	17.93	16.0703	19.9432	13.6122	16.267	15.0904	19.4846		17.4271	17.3764	15.73		19.0416	14.1287	13.2464	17.3457	15.7773	16.5349	16.7901	19.5987	15.7366	14.2551	17.977	12.5327	13.4601	18.2947	15.7897	14.2209		17.7924	17.469	15.8085	15.6986	14.8551	15.6391	17.0049	15.2135	18.1901	15.2825	14.743	20.8298	15.3489	15.158	14.6955
B_C35	Group2	14.5632	11.601	18.2643	13.0078	15.9821	15.3777	17.2101	13.3637	15.8057	13.4524	17.4835	16.7977	16.8502	15.5847	14.9661	17.68	16.0479	15.0442	14.9695	19.1429	16.5041	16.4995	16.6054	16.7201	15.1891	13.8845	19.0611	10.5895	13.6418	19.5953	18.2305	12.3513	12.7872	17.1017	15.6499	16.546	15.3161	15.5156	16.5741	15.911	16.0931	17.2455	15.3747	16.2509	21.5352	14.0924	14.9061	15.2171
B_C34	Group2	14.2512	11.0768	11.9252	12.503	15.5444	15.536	16.4322	13.7535	15.5004	12.3385	15.971	18.1128	17.5659	15.0078	14.983	18.4832	16.6427	14.202	13.9419	12.1608	15.7058	16.3848	15.5974	18.0909	14.2346	13.8368		10.5356	12.5979	17.9811	16.2842	10.4976	12.6304	16.7524	14.5596	15.2175	14.5179	13.688	15.1252	16.4102	15.644	18.5559	14.8875	15.3649	21.0474	14.0971	14.3443	11.1756
B_C15	Group2	14.3663	11.2762	13.1327	12.8018	18.2013	15.6	17.1792	13.4438	16.1961	14.3137		18.5539	18.7992	14.9826	14.8591	17.6915	17.603	14.3623	15.341	16.7298	15.5578	17.1711	16.5127	17.5132	15.1084	13.6084	21.543	10.3402	13.3046	16.6003	18.8189	12.1297	13.3887	16.9491	15.1238	15.662	15.4196	15.013	15.6104	16.0819	14.9227	17.0269	15.58	16.9806	19.3978	14.6378	14.1545	12.884
B_C79	Group2	14.6533	12.4232	16.9325	12.711	16.7577	15.4473	18.9775	14.0391	16.9097	14.5294	17.2312	18.7215	17.8978	15.3499	15.4476		17.4822	15.6585	15.4892	14.1262	16.1984	16.9183	18.1151	19.1595	16.7566	14.2678	20.8405	10.8551	14.0917	18.9116	17.7352	13.0658	13.6049	16.9285	16.3105	17.9479	15.269	13.9579	16.0603	16.4024	16.6615	17.101	15.8619	17.1516	20.6829	15.0418	15.1783	14.6191
B_C66	Group2	15.311	10.9324	8.80785	13.3695	17.236	15.6553	15.9012	15.1595	18.3046	13.1251			15.1849	14.64	15.0127	17.6697	17.2179	14.8128	16.7776	17.6678	15.3974	15.6756	18.3394	18.1752	14.124	13.5876	16.9723	10.3577	13.1134	17.3179	18.3907	12.6481	14.5537	17.1917	15.6715	14.5025	15.4698	13.4509	17.3961	18.1565	15.1332	18.0618	15.0923	17.1662	23.3591	16.4903	14.211	10.4147
B_C80	Group2	17.31	13.9149	16.1794	13.9787	17.2594	14.9746	18.8186	15.2514	16.4026	16.6203	20.8674	19.6837	18.4234	17.3024	15.4521		15.6876	16.7017	17.6466	14.1646	16.9339	18.4094	17.535	19.0008	17.2405	16.9809	20.1958	12.235	14.5574	17.7387	18.9565	15.4213	16.4873	20.5332	22.5961	16.6792	15.0659	14.8585	17.18	17.2264	16.0318	17.9367	15.7289	16.207	20.9352	16.3587	17.7585	18.0671
B_C65	Group2	14.3338	10.564	7.80876	12.6392	16.97	16.3275	16.2431	12.9006	17.1416	13.2294	16.9528		15.9545	14.2109	15.0353		16.2893	14.3891	14.292	13.4959	16.557	15.862	15.7883	16.0707	14.7851	12.7261	18.4397	9.34724	12.6195	18.519	17.2986	12.2808	14.7414	16.4161	14.7587	14.7902	14.4111	14.1034	15.0398	16.6927	15.4085	17.0005	13.9494	15.4939	20.1945	14.4512	13.7107	9.56001
B_C81	Group2	15.1094	10.4501	13.2243	14.524	18.5623	17.0994		15.7191	17.4301	13.9856	20.7029	19.8293		16.5983	15.8496		17.4956	15.4231	18.405	17.2395	16.044	18.2571	18.1032	15.5394	15.5956	14.0623	21.9927	11.0181	13.2948	16.3386	18.4517	11.7037	15.1714		16.69	14.867	15.7461	13.0678	15.6136	18.3018	15.9279	17.8637	15.2351	16.2326		15.8037	15.3324	13.0685
B_C64	Group2	14.1692	9.39465	13.286	11.424	15.1003	14.6995	14.8332	12.3158	15.8011	13.0621	16.6527	18.8204	16.3741	12.8515	13.0707	16.5621	13.5896	12.8977	14.7672	15.7704	14.3557	17.0171	15.9547	16.216	15.5543	11.9996	17.5118	11.1643	11.6772	15.2366	18.482	10.6089	12.3311	15.9131	14.7071	13.5919	13.4658	11.1742	13.229	15.0428	14.9964	16.2245	13.7256	14.3994	20.8184	14.3334	12.9095	12.4171
B_C33	Group2	14.9554	10.2618	18.8988	13.297	17.0307	16.94	17.236	13.068	16.8291	15.7285	18.9869		16.2627	15.266	14.8158	19.1857	17.4213	12.2828	14.9093		15.7188	19.2228	16.7972	16.7256	16.0291	14.0361	19.4322	11.3676	12.534	15.914	16.8983	11.7753	17.087	16.4824	14.5988	16.9095	15.3614	13.2796	15.0921	16.2256	16.6967	17.3731	15.4097	17.0566	22.576	15.1598	13.5575	15.4604
B_C16	Group2	17.4049	12.5808	13.0227	15.124			17.1794	16.5885		14.7575				16.3407	17.0282			18.2839	18.1812	17.7819		16.9453	19.6925	19.2259		15.2202		11.8104	15.1416	19.4244		14.5687	18.4952		17.3247	20.7853	19.8538	15.6784	16.7191	18.8846		18.232	16.4018			18.1537	16.9137	14.9608
B_C32	Group2	15.2453	11.7048	11.4806	13.9558	17.1915	17.3655	18.2536	14.8667	18.3351	14.3443	17.9761	17.2249	17.4015	15.659	16.0727	16.7849	15.8497	15.6863	16.7307	14.0219	17.4241	17.0937	17.4518	17.4042	14.32	14.1229	19.519	11.1201	13.8519	16.3538	17.5661	13.0699	13.4241	18.3779	15.3192	16.3073	15.8447	15.2349	16.9633	16.9791	16.8885	18.2528	16.6347	16.9187	20.0008	15.2292	14.6998	11.9855
B_C17	Group2	15.822	11.533	16.0605	13.1591	16.7457	16.4606	19.1449	13.0748	16.5144	13.7756		19.8643	20.6645	15.1143	14.8723	17.0683	17.8088	14.5459	12.696	17.5312	16.0008	15.4078	15.4715	16.7617	16.0865	14.1877		12.4807	14.0731	18.956	16.0609	14.0866	15.7974	19.7454	17.159	16.8749	15.5597	14.8873	16.9762	15.9148	14.5796	18.0266	15.5931	16.1119	21.1176	14.2503	14.4861	12.0799
B_C31	Group2	14.9526	11.2595	10.247	13.9075	16.0461	15.3216	16.6921	14.9909	21.027	14.3226	18.145		15.8002	16.1283	14.2983		16.7995	14.5878	18.3036	15.2108	18.0045	18.199	18.4262	17.658	14.7463	13.7438	18.7031	11.0133	13.395	21.9379	17.1111	12.4525	13.2044	17.4206	15.8155	15.4606	15.5609	15.0522	17.4964	16.3989	15.8896	16.9839	14.2817	16.293	20.0931	15.507	14.2235	11.6746
B_C18	Group2	15.3903		16.9487	13.1547		16.9123	20.3264	15.8123	18.098	15.5541				18.5264	16.4983	20.2137	19.0672	15.4318	19.1743	18.2295	15.2709	16.6072	18.4996		20.0075	15.125		12.7011	13.1913	17.0254	17.5885	12.8377	15.5912		17.0667	15.3659	15.841	14.918	16.3572	17.9396	17.3611	19.2659	14.0676	16.7847	19.9843	16.7181	16.2232	16.0157
B_C76	Group2	15.5237	10.4517	11.071	14.2747	17.837	17.7744	17.4859	13.5612	18.7313	12.7326	19.0584	17.2012	16.828	16.2227	14.7917	20.1947	17.7516	14.7463	15.1133	17.7646	14.3121	15.8285	17.1375	16.7615	13.9949	12.8752	19.325	10.7014	13.5208	17.1452	17.1008	11.6725	14.6217	16.5359	15.9393	15.1444	16.2253	15.5116	15.7319	16.7113	16.5551	17.4973	16.0272	15.6159	20.9471	15.0608	13.7599	13.9394
B_C69	Group2	15.6957	11.061	10.3815	12.8113	18.5633	17.5812	16.2434	13.4177	17.767	13.1533	17.3088		15.297	14.8936	15.0506	18.6508	17.8223	15.8439	14.0562	15.1096	15.8207	15.0253	17.6262	16.7404	14.4801	13.1132	18.3745	10.0906	13.0716		15.869	13.0853	15.4075	18.56	15.5659	15.8602	15.4266	13.9082	15.9729	16.5253	17.3258	17.533	14.751	16.1951	17.9299	14.6494	14.2792	12.0473
B_C77	Group2	14.2091	12.2106	14.6847	12.9426	17.5747	15.3031	15.7112	13.8673	17.7315	13.721	20.3762	16.9014	17.7621	15.9989	14.3752	16.2521	14.9051	15.3924	15.7412	14.5497	15.2551	16.4862	16.6798	17.3642	15.3942	12.8069	21.48	11.7461	13.9531	15.8436	18.147	11.8922	13.4567	17.1362	14.4501	16.4203	14.9939	14.1336	16.3758	18.7352	15.8814	19.0858	14.0344	16.6656	19.3271	15.3149	15.0016	12.5974
B_C68	Group2	14.7368	11.6967		13.2279	17.0105	16.7907	16.6559	15.2284	17.8802	14.929	16.9907	16.3978	16.2838	14.2951	15.0497	14.8496	15.9488	15.0725	16.365	15.9575	15.6781	17.4622	16.6983	17.2484	14.6684	13.7163	19.5289	10.4065	13.2933	16.4772	17.4098	12.2542	12.7609	17.9752	16.1623	16.9417	14.6389	14.7912	15.6189	16.9347	15.431	17.3805	15.4047	16.7986	20.7302	15.0385	15.4263	14.7916
B_C78	Group2	15.0595	10.8978	16.5192	12.1744	16.4176	15.8364	16.0184	13.4646	17.753	13.6442	17.1738	16.4703		14.6156	14.3609	14.7386	16.7907	14.3536	15.7583	16.7869	16.4387	17.0394	16.4856	16.743	15.1457	12.9227	19.0521	9.83952	13.6001	18.3096	16.2055	12.1681	11.9866	17.1657	16.1499	15.9324	14.7613	15.0068	15.1252	16.6958	15.0131	16.8067	14.9114	16.2049	18.4759	13.7615	14.7349	15.4686
B_C30	Group2	16.1741	11.7591	11.9979	14.2468	16.9987	22.0436	16.5566	13.8961	17.4501	13.5749	18.2208	17.0876	16.7255	14.4642	15.1499	16.1972	17.9044	14.7228	14.7206	14.2939	15.7402	16.7483	16.3922	17.6079	14.04	14.0829		10.5757	13.3234	19.6848	19.1614	11.9262	14.6179	16.8797	15.1131	16.5358	15.3388	13.9957	15.8645	17.2067	15.1862	18.8189	15.1002	17.3436		15.9933	15.5598	12.4871
B_C29	Group2	15.1317	9.88965	9.71449	12.2564	17.3763	16.924	17.0258	14.5659	17.4715	14.2674	18.462	18.2432	16.3762	15.508	14.8328	16.5705	16.6787	15.342	15.2118	15.4171	15.573	17.0133	18.2228	17.425	15.5561	13.8006	19.1128	10.1214	12.8324	17.3245	16.8925	12.2654	13.4391	18.3617	14.8404	15.5332	15.6112	14.5952	17.5885	17.6508	15.4178	16.2359	16.1229	17.911	19.5456	15.4445	14.3318	14.7907
B_C20	Group2	15.6226	13.6888		12.3508	16.4032	14.8363	18.9012	13.7498	16.9891	13.7699	18.3814		18.6302	14.7812	14.8275	15.174	16.7021	14.4711	15.5631	11.6414	15.8287	15.9479	16.1985	16.9962	17.1132	14.1328	18.3636	10.0815	14.5459	17.6136	17.2297	13.4456	12.9018	16.5596	14.5051	16.1929	14.491	12.7591	15.396	17.144	15.5545	16.6974	15.3003	16.2359	18.4235	15.747	15.3897	13.7653
B_C28	Group2	15.489	10.3883	12.1455	13.347	17.3383	17.3435	19.1964	13.9338	17.8489	15.3041	18.7986	18.0031	15.9779	15.3764	15.0708	19.3314	18.2855	14.8366	15.5154	14.4106	15.7255	18.0438	17.9823	17.4689	15.7139	13.9904	18.3047	11.0965	14.1235	18.9214	18.4419	13.4301	14.5886	18.6333	15.3281	16.6875	15.4996	14.9623	16.7091	16.8689	15.8638	17.8623	15.1394	16.2857	22.7058	16.4561	15.1183	11.9536
B_C21	Group2	13.9504	10.1278	15.0859	13.6338	16.437	15.251	16.4823	15.5068	18.9076	13.086	17.7952	15.8844	16.2582	17.3055	14.5371		15.1122	14.6085	19.1837	14.0561	13.4534	17.9407	17.5773	17.3918	14.5211	13.3177	19.3695	11.6174	11.9761	18.655	18.1652	11.7335	13.0817	16.6576	15.0958	15.171	15.2529	12.7301	15.3798	16.0709	15.1971	16.6327	14.6068	15.4646	17.8115	16.6377	15.4039	13.6738
B_C73	Group2	15.3613	9.50385	12.9261	13.6351	16.1855	16.2106	17.2363	14.2335	18.1572	13.9567	18.6039	17.705	16.4765	16.2956	15.1992	19.9447	17.3348	15.2318	15.5055	18.9398	16.8087	16.6663	16.9302	16.0566	13.1487	13.2569	19.0764	10.714	13.1462	18.9831	17.7768	11.7866	12.9019	18.9592	15.3595	15.0291	15.3677	15.3224	15.1543	17.7317	15.9738	18.0221	14.5872	16.6403	19.7903	16.3987	15.4588	16.2708
B_C72	Group2	14.7628	11.9197	15.631	12.7569	16.5739	15.6178	18.9233	14.7931	18.2408	14.0599	16.6396		17.7066	17.269	14.8194	15.1065	15.6611	14.6774	18.6193	15.6758	15.3561	17.311	17.8263	17.4846	15.6943	13.4479	21.6221	11.1965	14.0798	17.1354	18.0613	11.996	14.8884	16.9902	17.2875	16.3433	15.9397	13.436	15.9873	17.5559	15.6119	17.7303	14.554	17.3588		13.7239	14.9576	14.4679
B_C74	Group2	14.3576	10.4127	11.1939	13.5709	17.1624	16.8179	14.8327	13.3642	18.7773	12.9381	16.5625	17.0734	16.7755	16.3415	15.2036	16.2949	17.2996	15.1921	16.913	15.719	15.7822	16.6328	19.2955	17.4348	13.6935	13.2621	19.83	10.24	13.4874	20.9292	17.9762	11.787	12.7818	16.7506	15.6636	17.2897	15.0143	14.5819	14.4489	16.7016	15.2941	17.1621	15.037	15.8718	20.2645	14.9936	14.835	14.9638
B_C71	Group2	14.8968	11.4266	9.19553	12.937	18.3706	15.7272	17.8085	14.164	17.6871	13.4525	18.1125	17.4019	17.3622	15.3161	14.4797	16.6059	17.9656	14.7443	14.7118	15.5751	14.6395	16.9847	19.2008	17.4368	14.1566	13.9562		10.085	13.4552	18.0947	20.2769	12.4429	13.5053	20.1452	16.599	15.8188	15.2497	14.313	15.5214	16.4363	15.6596	16.8081	15.664	16.5022	21.5162	15.4551	14.857	12.4255
B_C75	Group2	15.3139	10.5413	14.5726	12.7358	18.1237	15.521	18.0881	14.8244	17.474	13.3796	18.176	16.9969	14.6015	14.5158	15.1299	16.4132	16.4548	15.065	17.3174	12.6746	17.9876	16.9061	17.2282	19.0436	15.9363	14.1888	18.3239	9.87721	13.0967	15.79	17.408	13.8117	13.6713	17.1499	16.0406	16.6772	15.9478	13.2371	17.0743	16.916	16.8878	17.6237	15.8727	16.0239	18.344	14.5888	14.6645	15.4476
B_C27	Group2	16.6555	12.9735	15.9441	12.408	15.0731	15.7821	17.0045	13.5076	16.5939	12.9551	17.1798	16.7712	18.1024	15.2228	14.1249	14.8293	14.3262	15.0586	15.7598	13.247	14.2213	16.4492	17.6645	18.5608	15.8488	13.8076	17.6991	11.7421	13.8226		17.972	13.3348	13.3464	17.0969	15.4479	15.6616	14.797	13.9787	16.1185	16.5003	15.4463	16.0437	16.3531	16.18	20.891	16.1601	15.9961	14.243
B_C26	Group2	16.0001	10.5085	9.99141	12.7882	18.3394	15.385	17.062	14.4491	17.3096	13.4866	16.9017		14.6777	14.7773	14.996	17.6086	16.9861	14.551	15.7018	17.5384	17.6566	18.3482	16.8534	14.6383	13.4932	13.0155	19.4815	10.5925	12.9169	16.0103	17.8293	12.9673	13.8886	18.4304	14.909	15.8635	15.9545	12.7832	15.7516	16.4839	15.8898	16.0371	14.8315	16.3554	19.0553	15.8705	14.6455	12.2915
B_C23	Group2	14.631	12.3303	15.2189	13.6499	16.6709	16.124	18.8982	14.768	17.343	15.1654	16.0752	17.9467	18.173	16.2291	15.3552	17.7422	17.7001	15.2283		13.3276	15.7035	19.3577	17.2396	18.0966	14.1617	14.0495	20.0402	11.0911	13.463	19.9756	17.1369	12.8022	13.024	16.8067	15.6125	17.2187	15.8615	14.7038	17.6206	17.756	15.5918	17.313	16.096	16.3265	23.1804	15.7303	15.1254	14.7315
B_C24	Group2	14.8788	11.4432	18.1292	13.4718	17.5985	14.8158	18.1924	13.3818	17.2961	13.6177	19.0352	15.8003		15.6834	14.7703			14.1322	15.2387	19.5574	16.1509		17.3958	16.3449		13.6845	20.0153	10.6449	14.3891		19.9822	13.1917	18.2515	19.1088	15.2373	16.3546	16.6799	14.3346	16.4609	17.3152	15.5528	17.4623	15.6393	16.3902	19.9844	16.8481	14.2014	15.5689
C_C51	Group3	16.4556	10.9408	13.7774	15.3839	18.584	19.1375	16.6694	15.7541	17.4314	16.3239	16.9365	16.705	20.5321	17.8775	15.6807	20.8013	16.2501	17.3341	19.3971	17.9639	19.2168	20.1809	19.6726	17.5248	14.9054	15.0034	18.3035	13.1248	14.0169	17.0805	17.4713	11.3364	15.8478	17.6835	16.3454	15.8272	16.4104	14.7796	20.1007	17.9865	16.3057	17.6481	16.7064	15.9777	20.6912	17.1083	16.5737	17.7462
C_C95	Group3	14.0749	8.93636	10.5257	13.0697	15.0815	15.9016	17.9508	12.2776	15.5073	12.7399	14.2017	16.433	17.5626	14.4995	13.6267	15.6092	19.1158	14.2895		10.619	12.7814	14.4444	15.7749	15.5987	12.6648	12.1156	18.2877	11.8866	11.9352	16.0044	15.1278	9.23503	12.5851	16.7387	14.0377	14.1286	15.2748	12.959	15.7144	15.6034	14.4369	15.9879	14.1101	16.1048	19.9965	12.7884	12.8075	11.648
C_C50	Group3	15.3905	9.60889	10.9299		16.445	17.4441	15.6829	15.6811	18.3485	14.1991	15.5533	16.0496	17.2844	17.9157	14.4532	20.0681	17.3413	15.4232	17.7396	13.8536	17.2753	19.6388	17.6244	16.2003	13.8937	12.6821	19.8872	12.1047	12.6798	15.8153		11.1605	13.6007	17.9857	14.9971	15.4305	15.8244	14.7249	16.402	18.5566	15.4568	17.0031	14.4559	15.9669	22.7475	16.5398	13.842	12.8269
C_C96	Group3	15.8244	13.076	14.2338		16.9927		18.0305	16.3391	20.2715	15.7892			20.4487	19.4457	18.1607		19.9971	18.3955	18.0021		19.134	19.8777	18.0993	15.4414	15.3039	16.7158	19.1794	17.0852	15.378			13.6129		17.0349	19.3758	16.0046	17.3291	16.1344	18.4835	19.8687	15.8554	19.1999	16.1389	17.0051		19.5647	16.9356	16.2905
C_C49	Group3	14.1449	9.45076	9.80994	13.1107	15.9962	17.6237	16.467	14.6906	19.0906	14.7083	16.6331	15.768	17.3015	17.1263	14.3817	17.1019	17.5343	15.6705	16.0304	13.4479		18.2665	18.1189	16.6733	13.7417	12.2215	19.6487	11.4434	11.1539	21.3293	15.9022	9.73201	11.7351	15.9369	14.4465	14.4734	15.6219	12.5663	15.3226	16.975	15.236	16.0887	14.5862	16.6558	18.9107	17.238	12.9586	13.706
C_C01	Group3	13.9072	9.50763	10.7177	14.0054	16.3907	17.8943	17.4398	14.714	19.7153	14.2756	16.6023	15.328	16.7824	17.7418	14.2633	19.711	17.1585	15.4785	16.9611	13.0894	16.1484	19.3545	16.9257	14.1458	12.7016	11.4189	18.0497	12.2449	11.326	15.5133	20.4131	9.46425	14.8744	15.9363	13.8685	13.6868	16.0438	13.9558	15.8948	16.1949	15.4799	17.1234	13.6839	17.0923	20.7808	16.2102	12.5466	11.8479
C_C02	Group3	14.6369	9.42738	9.96307	13.5176	16.5211	17.4924	17.615	15.3733	18.0484	13.7426	16.6754	15.6854	16.4358	16.7859	15.2768	19.2126	17.4758	15.7828	16.2573	11.579	15.6222	17.4512	16.8328	16.6384	14.8174	12.3661	19.1833	11.6534	14.9344	14.2317	16.9164	10.4342	11.459	16.0268	15.7289	14.9446	15.4494	13.0475	15.8205	16.5141	15.5859	16.8359		16.5272	20.091	15.2658	13.8563	15.8932
C_C03	Group3	13.2405	8.43924	11.8619	11.6934	15.1422	16.8177	16.1273	12.9409	16.2601	14.0014		15.0644	17.5783	15.7532	14.0329	16.0279	15.3863	14.8051	14.1482	13.0626	14.1503	16.6975	16.2648	15.5056	12.1895	11.5926	20.952	11.318	10.9681	15.6571	17.378	8.60637	12.3114	16.3132	12.3827	12.6761	14.267	12.7843	15.3884	16.2837	15.2574	16.1309	12.7647	15.7316	18.8296	13.8025	12.3371	10.472
C_C91	Group3	15.7021	9.78653	12.5941	14.1166	16.4284	17.6073	15.8081	14.4994	19.0121	13.6801	17.3677	15.4645	17.0813	19.8278	14.6483	15.8681	15.7941	16.043	15.941	11.8208	15.2898		17.5673	15.9661	13.5213	13.126		12.0564	12.7175	16.9606	16.3433	10.0495	13.5981	18.1983	15.0108	14.6212	15.4237		15.5471	16.8199	15.6109	17.2749	15.8525	16.6424	21.8136	15.3676	14.2662	15.368
C_C54	Group3	14.4249	9.83197	13.0392	14.2135	16.8679	17.9238	16.9745	14.8675	18.3937	13.8183	19.0367	15.268	17.2354	15.864	14.5644	17.2191	16.6562	15.6695	16.904	11.0175	15.673	19.3018	18.3535	17.6619	14.9407	12.2038	19.2729	11.6138	12.8955	15.3877	16.1364	9.37083	13.9463	20.9182	13.8556	13.7116	15.0102	12.5126	16.6592	16.6094	15.2981	16.6392	13.7755	16.6025	23.4025	14.8282	13.7037	15.3378
C_C53	Group3	15.0556	9.15654	10.4412	14.0449	15.8251	16.5308	16.0052	15.3194	18.506	13.1604	15.8335	15.5888	20.3729	16.5541	14.7155	16.8609	17.6154	15.2119	16.9824	10.9211	14.2287	16.8592	16.9982	16.589	13.228	14.1769	20.1231	10.9097	12.6338	14.7113	16.0884	9.87031	13.1019	18.3	14.7244	14.7402	15.1515	12.5952	15.4572	16.3934	15.5147	16.4799	13.7291	16.2313		15.5712	13.6646	15.8934
C_C93	Group3	13.6207	9.18655	11.3789	13.5506	15.5478	16.1644	15.9593	14.5122	18.4912	13.4209	15.6295	15.2897	15.552	16.0267	13.5643	16.7944	16.6404	14.7492	15.1783	12.5626	15.9785	19.6893	16.5432	14.8417	11.9196	10.8372	22.5866	11.3558	11.5464	14.7237	17.2656	9.58438	13.1529	16.9993	13.1051	13.2802	14.9603	13.0933	14.5707	16.5188	15.7917	15.9925	13.7516	16.6656	22.0665	15.9947	12.7611	11.8733
C_C52	Group3	14.9606	10.0348	13.5211	13.9227	16.3937	16.8112	15.7842	15.6283	18.715	15.4586	19.4119	15.9578	17.7966	17.1124	14.4916	16.1691	17.2363	15.1319	17.6109	11.6931	14.5377	18.9901	16.2937	16.0217	13.9445	12.751	19.5328	12.3772	13.0427	14.4568	15.4638	10.3548	12.6154	17.0223	13.9036	14.0428	15.1667	12.4235	16.0414	18.0405	15.2481	16.1624	13.5624	16.5068		14.9278	14.7259	16.105
C_C04	Group3	13.7736	8.92032	11.4575	13.2808	15.4005	16.6207	16.4659	13.7875	18.5644	13.0228	15.6999	14.9713	16.0961	16.8673	13.997	16.7381	16.3889	14.9911	16.2048	12.0579	13.9107	20.4125	15.6134	16.1171	12.7281	11.4297	18.9401	11.0255	11.3345	14.758	16.0061	9.22584	12.7712	16.467	12.9007	13.1181	14.9348	12.7962	14.8561	16.2253	15.0036	15.9848	14.4392	16.4923	19.8739	15.5884	12.3565	11.2234
C_C05	Group3	14.5103	9.51646	12.102	14.2271	16.4602	18.0955	16.727	15.2477	19.0627	13.5704	17.022	15.1531	17.943	15.8105	14.4261	16.6384	18.1826	14.7371	16.8497	11.6458	15.9217		18.2979	15.9465	13.3431	12.6466	19.1062	12.0882	13.1619	16.4147	16.3381	10.6229	13.3937	17.6288	14.1558	15.362	14.8753	13.2733	15.8464	17.2601	15.758	16.3619	13.826	15.8596		15.4816	13.3991	15.5533
C_C06	Group3	15.4279	9.64375	10.7684	14.6065	17.2789	18.0395	18.1681	14.5259	17.2008	14.045	17.2573	16.2411	17.9472	17.4986	14.533	19.7855	19.6025	15.2681	16.0765	12.7053	15.6277	16.738	16.9645	16.0792	14.659	13.3485	21.3802	12.5977	13.3686	17.8006	15.913	11.4468	13.0034		15.0376	15.8478	16.1278	13.6561	16.444	17.916	16.1469	17.6456	14.3635	16.4487	20.7307	15.4486	14.4925	15.5151
C_C88	Group3	14.6436	9.56081	11.4692	14.4614	17.388	16.5861	16.3737	15.4158	18.869	13.2326	16.0917	15.8317	18.3278	16.8345	14.1932		16.4857	15.2533	17.8908	11.7298	15.1586	19.8489	16.9111	14.717	13.224	12.5883	21.4615	11.7229	12.5702	14.147	15.5275	11.2524	13.871	18.3662	15.2233	14.7389	15.59	13.5628	15.9988	16.5161	16.3977	18.4052	15.2971	16.2917	22.8038	16.8414	14.3975	15.9467
C_C57	Group3	14.8502	9.53011	11.0443	15.2179	16.3917	17.6256	16.2577	15.8986	18.894	14.2213	16.8645	16.1141	16.5342	16.1777	15.0301	18.0034	16.6519	16.0018	16.595	11.6552	15.0218	23.4508	17.194	15.988	15.2763	13.2251	17.6469	11.575	13.8479	17.205	15.5329	10.6463	12.8595	17.319	15.3575	14.9641	15.748	13.426	16.1761	16.2435	17.3621	16.7824	14.4224	16.7644	20.5723	16.1808	13.8419	15.0797
C_C89	Group3	14.5131	9.69931	12.3573	14.115	15.6266	16.1567	17.4795	13.9872	17.1821	13.705	15.6548	16.5194	19.8866	16.493	14.3991	19.1636		15.4104	15.5258	11.545	15.0915	21.101	16.3918	16.0054	13.8084	11.8663	17.9176	11.6876	11.5374	14.4061	16.1736	10.1765	13.0667	17.7015	14.1504	14.5452	15.8626	13.5713	15.6353	16.0235	15.8537	16.433	15.1309	16.5553	21.717	14.9232	13.3461	13.9795
C_C56	Group3	14.4514	8.8026	11.7465	13.9869	15.6053	17.2564	17.3913	14.0687	17.7646	13.799	16.8858	15.0821	17.939	16.1882	14.3129	17.5744	16.3043	14.927	15.8892	11.2033	16.2417	16.8168	16.7687	17.3123	13.1776	12.2306	19.3668	11.3077	12.7857	15.0394	16.051	9.73237	12.6138	17.7378	14.7541	14.32	15.2881	12.7273	14.907	17.303	15.9863	16.4184	13.3671	16.6708	20.4574	14.7016	12.9504	13.9182
C_C90	Group3	14.0039	9.83851	9.96119	11.9206	15.8989	16.8184	17.2499	15.0432	19.0548	13.1687	17.8838		17.2538	18.0869	13.8368	16.6801	17.0956	13.8282	15.7196	12.4984	18.5749	20.6258	16.0455	13.7769	13.0961	11.0895	20.5482	13.3817	11.0618		16.3679	9.96317	15.5442	16.4241	14.1602	13.3675	15.8011	14.0461	15.4609	17.0638	15.2759	17.1044	13.185	16.5164	22.366	17.7651	12.8287	11.8919
C_C42	Group3	13.8949	9.97927	10.2747		16.0357	18.7776	18.0812	13.7723	18.9484	13.4908	15.8353	17.44	16.638	15.6293	13.8185	16.7463		14.7801	15.4341	13.2815	14.4811	18.9737	17.065	14.8513	11.7502	11.0235	18.9833	11.6032	11.2919	14.6661	16.2829	9.61418	13.9382	16.7245	14.1313	12.9076	14.9307	13.3152	15.5501	15.8666	15.3931	16.6294	14.0607	16.3153		15.7343	12.8252	13.0325
C_C07	Group3	12.8688	8.61512	9.8846	12.7973	15.7319	16.0663	16.2653	13.2693	16.3919	14.3271	15.6835	13.5746	16.0625	17.7978	13.1508	15.9428	15.1016	13.8817	14.6365	11.0973	12.4651	18.3527	15.5202	15.4883	12.2824	10.8988	19.2019	10.8747	10.3631	15.8877	15.0739	8.65809	12.0391	16.598	12.7032	13.5707	14.4239	12.185	14.6455	15.9145	14.7062	15.0632	12.3676	15.0334	19.9173	13.9663	12.6964	12.4339
C_C08	Group3	13.1181	9.56132	11.3576	12.7014	15.0962	15.2515	15.9369	12.7659	18.1859	14.6052	15.9394	16.5972	15.3543	15.4482	12.643	15.5503	15.2756	14.2831	13.8458	10.0025	13.8771	18.9352	16.0849	16.0972	13.7109	11.7202	19.6671	11.2706	10.3256	18.7881	17.1932	9.13117	11.7481	16.1922	12.4758	14.2077	14.6036	11.9633	15.0936	15.8628	15.1367	15.3611	13.6969	15.5613	19.5239	14.2681	12.3537	10.8175
C_C09	Group3	15.412	10.2139	11.3631		17.7406	17.6989	17.2169	15.255	16.6397	15.2789	17.7182	16.5107	20.4535		15.5815	18.2353	17.0633	16.9787	16.2058	12.1448	15.0583	19.9508	19.0264	16.9705	15.3264	12.5999	19.31	12.4022	13.8799	14.1729	16.3285	10.9487	14.0172	19.9684	16.128	14.7852	15.4557	12.2411	16.0006	17.2068	15.9509	16.9726	14.6874	16.0312	19.2633	15.2606	14.6653	15.1251
C_C85	Group3		9.20335	10.024	13.0604	15.2999	16.8706	16.4937	13.5728	17.4997	13.5752	15.2093	15.4509	14.7362	17.3873	13.6672	17.526	15.9669	14.2854	15.735	17.9631	15.8161	18.8	16.3435	14.9061	12.1719	10.659	17.6513	11.9164	10.4139	21.7554	15.4808	9.14524	12.0973	16.9765	12.7187	13.409	14.439	13.7291	15.4164	15.3894	14.1368	15.7129	13.3794	15.4906	21.3006	15.3764	13.3291	11.694
C_C60	Group3	15.5643	9.20781	12.8211	14.5926	17.035	15.5967	17.3469	15.0458	20.0253	14.7439	17.7905	16.7219	18.6708	16.4058	14.5849	17.0673	17.5575	15.3878	18.1722	14.2227	15.416	20.7284	17.7221	15.6687	13.8949	12.7895		11.5925	13.0512	16.504	17.0933	10.6718	13.7931	19.8275	14.7293	15.3248	15.4686	13.3078	15.9626	16.842	17.3483	18.3219	14.0076	17.5884	21.2863	16.0568	13.4709	16.1061
C_C86	Group3	14.7394	8.5543	11.4049	14.1935	15.7545	16.0743	15.0377	15.6725	18.7153	12.6637	15.4221	15.2351	15.8804	16.3354	13.751	16.8546	16.0899	14.7556	16.7462	10.8561	14.5699	18.2967	16.5469	16.0637	13.0066	11.5796	18.5642	12.2904	12.4439	15.3921	17.2465	9.90271	12.5406	16.4329	13.8906	15.217	15.3826	12.1408	16.0622	16.8686	14.7986	16.4132	15.1186	16.8488		15.7295	13.244	12.6764
C_C59	Group3	13.8702	8.06652	10.8912	13.2004	15.2564	15.6163	16.1298	13.4901	17.5437	14.1508	15.878	14.6657	17.4199	15.6797	14.4968	18.3208	15.9731	14.3656	14.5702	10.6999	15.2388	16.9609	14.9704	14.8224	12.3992	11.3314	17.8545	11.0234	11.7327	16.3037	17.6804	9.42605	11.8565	17.6083	13.3696	15.1947	14.7487	12.8752	15.1952	17.267	15.4325	15.8262	13.4584	16.2748	19.3211	13.966	12.8942	12.2738
C_C87	Group3		9.14992	9.55445	13.2147	15.9212	16.579	16.9065	14.746	19.6889	12.7368	15.4879		15.2372	16.4435	14.5957	17.1695	15.8633	14.4884	16.6062	13.0467	15.6411	18.2052	17.6249	14.5198	13.1534	10.487		13.4875	12.1974	15.0473	16.4412	9.99399	14.5058	17.538	13.365	13.3138	15.0292	13.9631	14.9834	16.0203	16.0229	16.1507	13.4256	16.015		16.4099	13.2706	12.1974
C_C58	Group3	12.7541	9.1146	12.2683	13.1395	15.9901	16.8507	16.1402	14.6129	17.7527	13.5637	16.236	15.3089	16.566	15.2041	13.7046	15.9717	15.7849	15.3114	16.6157	11.1721	14.1302		15.2395	15.2929	13.6627	11.8052	20.6497	11.4503	10.7882	13.6911	15.6752	9.7453	13.152	16.2274	12.8019	14.7267	15.0879	12.5736	14.2463	16.724	15.5676	16.7622	14.2326	16.5795	19.9072	15.1768	12.7477	11.327
C_C10	Group3	13.6884	8.37831	13.6025	13.746	15.3622	16.437	15.3723	14.1644	16.847	14.19	17.6825	15.0373	17.39	16.2742	13.6159	19.6451	16.0455	15.3419	15.6352	12.8001	14.021	16.2142	16.4197	16.6606	12.8735	11.5659	19.095	11.6531	12.2915	14.193	15.6308	9.60501	12.693	16.5287	14.798	14.1668	14.5644	13.898	15.6485	16.2347	14.5255	15.6998	13.9374	16.2626	20.2823	14.5538	13.3426	13.4193
C_C11	Group3	14.0334	9.45306	12.442	13.1189	15.414	14.9969	15.7267	13.1871	16.4632	12.4891	16.776	14.343	16.5018	15.6826	12.9904	16.7506	17.3571	14.2842	14.3094	11.1414	13.3026	18.1569	15.4294	15.8617	13.7566	11.2902	19.0574	10.3808	11.7382	15.1092	15.9451	9.44771	12.5371	16.0948	14.1453	14.0826	14.6091	13.0786	14.8742	15.4958	15.1144	16.2693	12.9854	16.0204	20.8694	13.3779	12.6973	13.3153
C_C12	Group3	15.8709	9.6023	12.2468	14.1458	16.9525	16.6759	16.8489	15.3119	17.6966	14.9506	21.6036	14.8613	16.6698	17.5074	14.5168	16.7217	16.1036	15.23	17.2104	10.6911	15.4447	17.8276	19.5069	17.096	14.3272	13.4096	19.1315	12.2449	12.5559	16.5166	16.4209	9.97521	12.8274	17.5695	15.36	14.7321	14.7973	12.9808	15.3307	17.2516	15.5925	16.649	13.9847	16.0657	23.6969	16.4122	14.7493	15.7331
C_C82	Group3	14.2698	9.51557	10.9334	14.197	17.8905	17.195	16.0424	15.2202	20.4934	13.4674	16.8518	15.5573	16.4592	16.2351	14.4183	18.5636	15.74	15.4515	16.5199	11.1043	14.5734	19.6142	16.2568	16.6371	13.2693	11.9416		11.9462	11.606	15.9214	16.268	10.2278	13.1611	20.6572	14.9777	15.008	15.1877	12.4366	16.1553	16.6048	15.9756	16.9961	13.8159	17.2215	23.4158	17.5497	13.5357	15.3317
C_C63	Group3	14.7689	9.45726	11.7375	14.0993	16.3989	18.458	17.171	13.8794	16.6861	13.7598	15.9865	15.7722	17.4208	16.5633	13.7423		18.2437	14.9939		10.709	16.278	16.8358	16.3538	16.8592	13.1181	12.3506		11.2075	12.8206	14.8933	18.331	9.74934	12.4607	19.3497	15.1458	15.2288	15.4688	13.1331	16.3691	16.5225	15.1224	16.0253	13.7888	16.0962	22.2195	14.8316	14.2493	13.0596
C_C83	Group3	13.3686	9.73192	10.5313	13.0606	15.2203	16.6028	15.9137	12.6151	17.3261	13.1554	15.3068	15.4936	16.0975	15.8391	13.2453	19.2666	16.3539	13.7871	13.6765	11.4645	14.2491	16.0424	16.4364	15.5539	12.1672	11.5443	18.8643	10.8482	10.3876	16.6306	15.6054	9.66638	12.3837	17.4669	13.0477	12.7787	15.4026	13.0603	15.2094	16.4095	14.7665	15.4284	13.3729	16.6012	21.1479	14.5382	11.7629	12.223
C_C62	Group3	13.8063	9.32354	10.8229	13.8531	16.353	16.4955	16.3498	14.8746	17.1837	13.6463	16.3192	16.3769	16.4312	16.877	14.2179	18.0521	18.8818	14.654	17.0327	13.6702	14.7437	18.4896	16.353	15.1139	13.1822	11.8977		11.6013	11.5809	16.6912	17.0646	10.3167	12.9558	16.6521	13.5341	13.9586	16.0308	14.047	15.6399	16.7662	15.4039	16.2848	13.6199	17.0202	19.2142	15.9956	13.3748	11.5998
C_C84	Group3	14.4959	8.76627	12.2027	13.8877	16.3607	16.0739	15.7284	14.0801	17.681	13.9119	17.8781	15.9507	17.8641	16.7019	15.4672	16.1518	17.0817	15.187	15.9411	11.7469	13.8062	17.8744	16.797	16.3216	12.5695	12.8786	22.4299	12.1941	12.4743	15.0424	15.637	10.3574	12.4783	18.3232	14.2273	14.5747	15.7991	14.1032	15.6809	16.1227	16.435	16.4894	13.851	16.4832		15.9739	13.5075	15.8335
C_C61	Group3	15.6133	9.28414	13.7669	14.6904	15.8804	15.1427	16.0586	14.9066	18.5141	14.7566	16.607	15.8087	16.2965	16.3126	14.2892	17.8775	18.1296	14.6848	16.9058	11.0486	14.618	20.8553	17.4478	16.6928	14.488	11.6439	19.4556	11.9848	13.6115	14.1796	16.0368	10.3431	14.1241	18.1067	15.2087	14.0202	15.0156	13.4313	14.5728	16.1946	15.3149	17.6481	13.6645	16.6996		14.484	13.5503	15.0601
C_C13	Group3	15.0778	10.4542	13.6625	13.8086	17.0406	17.5252	15.8758	14.5119	18.5632	16.325	18.5114	18.59	18.0755	17.4226	14.9629	17.0683	17.2557	15.6839	17.1985	10.8906	17.4172	17.4036	16.7324	17.0325	14.6724	13.7903	20.9859	12.7369	14.3642	18.678	15.3571	11.4374	13.4275	18.2645	15.4832	15.899	14.8208	12.6569	16.1014	17.4451	15.4978	18.5971	14.5015	16.3725	20.5396	15.9012	15.2271	16.2927
C_C35	Group3	15.0133	9.8714	10.7528	14.4647	16.5092	17.8533	16.5262	15.1934	20.4296	13.7586	16.4005	16.0446	19.058	17.0485	14.5389		17.8563	15.3166	17.1537	11.1856	16.1472	17.8349	18.0955	16.9616	14.0007	12.6333	18.8577	11.176	13.4242	15.2439	16.1884	10.2396	12.6966	17.3104	13.892	14.6312	15.2072	13.8081	14.9697	17.0124	17.191	18.6438	14.0512	16.8159	21.1198	16.1202	14.0119	15.3434
C_C14	Group3	13.9497	9.88139	11.3843	13.5635	14.9828	15.4714	15.7836	14.012	17.1911	13.7002	16.4979	15.3323	15.13	16.9381	13.9326	16.872	15.8932	15.3025	15.9875	10.5677	18.7785	18.4244	16.9176	16.4589	14.3876	12.172	18.6031	11.954	11.417	13.6502	17.5159	10.2332	12.0446	16.2305	13.4202	14.5887	15.1759	12.3716	15.803	16.4692	13.7092	15.3826	13.9451	15.092	20.6882	16.597	13.3492	13.2734
C_C15	Group3	14.596	9.27622	10.3294	14.1654	15.7475	17.7873	16.056	15.0107	17.2267	13.4301	15.5964	15.0373	16.7075	15.7449	13.9222	17.352	15.6017	15.5893	15.723	12.8372	14.5528	16.6778	17.1418	15.3993	13.1406	12.0911	19.5507	11.157	11.8206	15.1453	16.0997	10.1091	12.6828	16.4105	13.6043	13.5277	14.5965	12.8615	15.7717	15.6755	17.0812	16.5674	14.2216	17.5543	21.2485	15.5178	12.9905	15.9358
C_C79	Group3		8.90209	11.8497	13.672	16.6905	16.1998	16.1624	14.9399	17.6415	13.4423	15.8923	14.8155	16.6615	18.6904	13.8395	15.8666	16.6993	15.3872	17.6168	11.5087	15.6493	18.3481	16.5072	15.6612	13.8509	11.7923	23.0144	11.276	11.865	13.7731	18.5288	10.5757	12.5853	17.0155	13.8135	13.591	15.4085	12.9006	15.2201	16.1258	16.1683	16.1457	13.9333	16.4405	21.4701	16.5049	13.4327	12.4503
C_C66	Group3	14.4616	9.60914	12.2735	13.6421	15.9883	16.064	16.945	15.194	18.9821	14.0747	16.1051	15.468	18.7903	16.8528	14.2726	18.543	16.2285	14.9668	16.8095	12.1301	14.8091	19.4103	16.6913	15.3756	13.0834	12.3373	18.2887	11.2969	12.7142	17.1091	16.7024	9.76581	12.8429	16.9741	14.2623	14.3562	15.3787	12.837	15.4787	16.753	15.3171	16.1018	13.8104	16.452	19.299	15.9749	13.22	14.6376
C_C80	Group3	15.3173	9.40068	11.4237	14.7015	16.9281	18.3835	17.1315	16.196	16.8199	14.4269	17.0893	17.0011	16.4244	17.371	14.9064	17.2659	17.8187	16.0296	18.5419	11.8044	15.3835	19.1064	18.3118	14.7569	14.252	12.6004	19.5111	12.6897	13.4123	16.0906	17.644	11.7058	12.8988	16.2364	15.9239	14.4997	15.3234	13.4341	15.4148	18.2026	15.8802	16.4115	14.2406	15.9148	21.8842	17.2449	14.9704	15.3101
C_C65	Group3	15.99	9.90998	11.3645	14.515	16.9496	16.1559	16.9747	15.8423	18.8374	14.5427	14.917	16.9953	16.9357	17.2209	14.9737	18.7615	17.0419	16.2196	16.6652	11.7666	16.3676	19.0672	18.6779	17.037	16.5194	13.2754	19.9701	12.4699	13.1435	19.4166	15.6913	11.1488	13.0881	17.229	15.9762	16.137	15.624	12.4194	15.6793	16.5932	16.4453	17.4005	14.9133	16.501		16.2853	14.6211	17.6584
C_C64	Group3	13.4083	9.03566	11.8253	13.6326	15.5459	16.76	16.1334	14.9067	18.1026	13.7866	16.3407	14.6493	16.4819	16.8269	13.9366	20.0865	15.4113	14.9317	16.4674	11.2417	13.5526	15.9682	16.0111	15.5777	14.8716	11.8917	19.4216	11.0183	11.0925	15.1915	16.9331	9.31051	12.8935	17.746	12.6259	13.2477	15.0635	13.0778	15.4182	16.7226	14.8855	16.4817	13.6449	16.2839	20.546	15.0008	13.0956	11.4068
C_C16	Group3	14.8958	9.79042	11.6871	14.2819	16.6272	17.0456	17.5448	14.843	17.1324	15.7152	18.8138	16.78	17.5127	15.7459	14.5006	16.7872	17.6458	16.7807	14.8832	13.1395	15.2697	16.6026	17.2633	15.478	14.6236	13.5187	21.11	12.9859	13.3658	20.1229	16.931	10.6717	12.6082	17.9894	14.7381	15.86	15.719	15.1359	16.6203	15.9544	16.4951	16.3899	14.3892	15.7966	21.2009	15.1146	14.6434	14.3653
C_C32	Group3	14.0381	9.68556	10.4256	12.2575	15.8594	15.6087	17.6061	14.0725	18.9346	13.0042	16.0591	18.1425	16.0609	15.9281	13.5988	15.4365	17.3791	15.0304	13.5336	13.351	17.9232	15.5594	16.3349	16.2351	13.3424	11.568	19.322	12.5674	11.6409	16.4861	15.211	10.6468	13.9145	18.8657	13.6093	13.4701	15.5433	13.5884	14.6217	15.5432	14.8806	16.3322	13.4366	16.4126	21.5854	15.6482	12.5676	13.5775
C_C17	Group3	15.2385	9.7192	13.5696	15.4411	16.6243	17.3334	18.4718	16.1792	19.8703	14.4279	15.032	18.2961	17.2436	17.8526	14.9726		17.8523	14.9825	16.9147	11.9993	15.9505	18.5997	18.6145	15.0119	15.7169	12.1596	19.1886	14.0109	12.3825	17.7199	16.1871	10.851	14.436	17.1162	14.5458	14.2668	16.5789	14.3913	16.6728	16.8707	16.5031	16.3162	14.3767	16.8475		16.7368	14.0303	17.6626
C_C31	Group3	14.6815	9.79905	12.0608	14.1737	16.534	18.9996	15.6725	15.6428	18.2149	14.5924	15.9184	16.9383	17.9745	17.5399	14.7584	16.3587	16.1997	16.0219	21.3721	10.7066	14.9217	18.334	17.5295	16.3201	14.0285	12.2094	18.9347	12.5577	13.4908	14.7827	17.4084	11.2835	13.7169	18.8074	18.1277	16.1868	16.0092	12.4417	16.1723	18.204	15.4569	16.6493	14.419	16.1378	21.7262	17.7168	15.2747	15.9063
C_C18	Group3	14.7786	9.25191	11.0151	13.967	16.0319	16.3273	17.7072	15.5659	17.3923	15.0634	17.532	15.6182	18.8411	17.2169	14.8015	17.8366	16.2081	16.5394	16.9505	10.9037	14.5267	17.4819	19.1412	16.4421	13.3756	12.697		11.4403	12.9617	15.071	16.3833	10.9616	13.2676	17.4946	14.9613	14.9089	15.4924	12.7706	15.9071	16.9026	16.1508	16.5397	14.4689	17.7267		16.6283	13.68	15.8122
C_C69	Group3	13.7386	9.00856	11.8783	13.5337	16.3598	16.8913	17.5197	14.3211	17.8083	14.1902	15.5573	14.7612	17.2354	16.1422	14.0134	15.8828	17.2534	15.0998	17.6257	11.5842	14.6901	17.6677	16.1725	15.8271	12.4929	11.6873	19.668	11.1286	12.6322	15.328	16.5263	10.218	13.2813	17.4593	14.2317	13.9849	15.1762	13.4323	14.5468	16.0675	14.9827	16.8355	14.2969	16.1991	19.0892	15.6182	13.4672	13.0408
C_C68	Group3	15.929	9.85002	12.2261	14.709	16.604	18.0426	17.6462	14.7744	17.9441	13.7519	17.3259	15.8367	18.4838	16.121	14.5944	16.9646	16.2687	15.5658	15.6712	11.0639	13.4174		17.2377	17.5484	13.857	12.5188		12.0839	12.9912	15.1928	16.5433	11.1471	13.0514	16.5813	15.5924	14.3911	15.2101	12.5362	16.8729	16.7989	16.186	16.7065	13.8178	16.5773	22.62	15.0533	14.5208	14.3009
C_C78	Group3	15.4081	9.91464		15.6054	16.4127	17.4972	17.4247	16.2439	19.821	14.5126	17.1971	17.027	16.7552		14.8277	18.3707	16.7719	15.6653	17.3095	12.5041	18.3872	19.1577	17.6738	17.1208	14.3572	13.3112	19.4171	12.4824	13.8016	19.4967	16.5135	12.3746	13.6974	18.7849	16.3189	15.0357	15.146	13.463	17.1764	17.2194	16.0385	17.1215	14.8314	16.9199	21.0264	15.8054	14.532	15.1277
C_C67	Group3	13.4969	9.0505	11.0017	12.9642	15.9699	18.5895	15.977	14.1108	17.7449	13.1013	16.6432	14.4703	16.4457	16.3115	13.4566	15.6809	15.4411	15.6198	17.5893	10.5529	13.119	17.0018	15.3104	17.31	12.8366	11.4669	17.716	11.4492	10.8613	14.9929	16.2799	9.65974	12.1273	17.4062	12.4058	13.236	14.6546	11.9224	14.4559	16.503	14.7006	15.7516	12.7383	15.5398	21.8834	16.0318	12.601	11.019
C_C30	Group3	15.1058	10.5586	11.069	14.4107	16.4032	19.5802	18.1288	15.6714	18.6466	13.9694	15.7713	16.9985	17.7887	17.3734	14.5411	19.4081	17.7118	15.5264	19.4284	11.7692	14.4554	16.6271	17.2725	16.5679	14.4685	13.0176	20.4436	13.3205	12.2508	16.7599	16.8054	11.6229	13.7613	19.0847	15.3213	15.2277	16.7792	13.676	17.1165		17.0559	17.1441	14.6791	17.1913	20.9504	17.4263	14.2727	15.6947
C_C19	Group3	16.093	9.48702	10.7123	14.1479	16.6413	16.1523	16.4579	16.2763	18.5832	14.8821	17.388	15.8427	18.0485	16.6453	14.3793	16.6706	17.2661	15.4198	16.5017	11.8466	15.7871	21.2672	17.9237	17.313	15.6094	12.8473		11.8514	12.528	15.8524	15.9236	11.1636	12.0933	18.1958	14.6606	14.9858	15.0038	13.8682	14.9421	16.5513	16.0677	15.9371	14.177	16.7604	23.8844	16.4843	14.8026	16.2491
C_C20	Group3	14.3771	9.04801	12.9	13.2895	16.2862	18.2371	16.9484	13.607	18.1266	13.2712	15.8428	17.4369	15.9882	16.3963	14.9351	17.642	16.4052	15.0544	15.8406	11.8299	15.4817	17.2526	16.9077	15.9432	12.2802	13.1031	19.3208	11.953	13.2791	12.9157	15.8047	10.1215	12.987	17.5894	13.7453	14.1734	14.7712	12.8076	16.5918	17.0889	15.8725	16.5323	13.6033	16.5735	19.8426	14.604	13.6	13.4861
C_C21	Group3	14.6386	8.89162	10.3794	12.9391	16.4145	17.5448	17.3809	14.8205	18.0244	13.6044	16.6184	16.6998	19.3433	16.6782	13.7016	16.3179	16.3944	15.5576	17.3416	12.3911	13.1132	17.9932	16.6989	16.6039	14.0208	12.8078	18.4631	11.5798	12.45	15.197	15.718	10.5173	12.7399	19.2462	13.892	14.4817	15.1426	13.1063	15.8273	16.2678	16.0355	17.6577	14.4807	15.6197	19.9214	15.2772	12.959	15.346
C_C73	Group3	13.4387	8.3458	11.3404	11.6867	15.3692	15.2064	15.9268	13.7044	18.8626	14.1723	15.7812	13.6323	17.5005	15.7932	13.3222	16.9797	16.61	14.1169	15.9482	11.9949	12.0625	18.5066	15.4501	15.1242	12.1322	10.9979	18.6882	10.9931	10.0847	14.8022	15.3403	9.10114	12.2866	17.2697	12.3957	13.4353	14.3502	12.2122	13.9823	15.2471	14.4823	15.7066	13.5283	15.2288	22.6843	15.1517	12.2734	12.9012
C_C72	Group3	15.2632	9.9059	14.6583	14.7442	16.3484	17.478	16.8807	15.6268	18.9599	14.134	15.8084	14.9778	17.2726	16.0297	14.9473	19.2558	17.2948	15.7076	19.2323	12.5077	18.5608	18.7605	17.9617	17.0398	14.8335	12.6091	18.5547	12.5032	12.0914	16.1417	15.8938	10.9017	14.0505	18.4008	14.0776	14.3747	15.4947	13.6261	15.5333	17.4606	16.3872	16.7627	14.4684	16.8799	22.5368	16.4185	13.7565	15.4171
C_C74	Group3	16.1779	9.781	11.4274	14.2874	16.3637	17.8342	16.9113	15.3149	18.0446	14.2068		14.6036		19.5363	14.7951	19.7452	16.4916	15.2932	19.0834	11.7146	16.9466	22.135	16.4915	15.4094	13.1952	12.4762	18.5012	12.4719	12.9136	18.2335	16.0139	10.5418	12.7208	18.0715	14.9936	14.652	15.1285	13.4853	16.6213	16.9094	16.8558	17.7824	15.0687	16.6941		17.7225	13.9035	15.5805
C_C71	Group3	14.7499	9.72438	12.0061	14.1301	17.1867	18.7505	16.4444	15.6685	18.9985	14.453	17.4778	17.2718	17.3855	17.1207	14.4134	19.4945	17.6447	14.9851	18.2942	11.1041	16.3206	23.2888	18.6399	15.8481	13.8746	12.9369	18.3469	10.9718	13.1318	17.3523	15.9693	10.9596	13.1881	17.4281	14.4744	14.7861	15.0388	13.9696	15.7552	16.085	16.4542	16.8771	14.6921	16.9378	23.2875	16.8709	13.9099	15.1415
C_C75	Group3	14.6677	8.9637	9.60573	14.5039	15.6025	15.5399	15.9738	15.9596	17.5777	13.1829	16.6514	16.1101	16.3553	15.85	14.1204	18.5785	18.3619	14.4671	17.6574	10.7765	13.9304	17.8723	16.8825	16.1075	13.1931	12.18	21.1633	11.6463	12.6939	17.1469	15.7248	10.7621	12.0313	17.9602	15.1248	14.3902	15.3093	12.568	16.073	16.6112	15.8959	16.4453	15.1106	16.2499	20.0309	17.2954	14.2514	15.9373
C_C70	Group3	13.5778	8.83646	9.08507	12.8687	15.0393	15.4444	16.6682	14.0649	18.984	14.7253	15.788	15.1623	15.2027	17.3669	13.0975	17.4616	15.8086	14.6645	15.8192	11.5518	13.0873	17.7959	16.0726	14.8663	11.6519	11.5099	17.5094	11.1032	10.866	15.4136	15.7616	9.97176	12.3214	16.441	12.8348	13.2837	14.858	12.0698	14.7448	15.5663	14.9443	14.5775	12.9062	15.5756	17.6293	15.7285	12.5118	12.3772
C_C27	Group3	14.8936	8.84274	13.6419	15.2405	17.3943	17.9484	16.6354	14.0461	17.4348	14.1148		16.6304	16.7008	16.9307	15.1778	16.3885	15.9693	15.9034	15.1852	10.7895	13.818	19.0056	16.8343	15.958	13.2642	12.6194		11.494	13.1178	17.3698	16.6167	11.1164	15.1182	19.0908	15.0624	14.9491	15.4458	12.837	15.5201	17.3339	16.444	17.1959	14.4788	16.3097		15.0595	13.9509	14.2589
C_C22	Group3	15.0166	9.50218	13.6111	14.8654	16.5341	16.717		16.2374	19.0061	14.6167	15.8753	15.6674	17.2819	17.5751	15.2456	20.0313	16.4649	15.2647	18.5078	12.2791	14.1998	20.0805	17.5449	16.8592	14.7147	13.5203		12.5861	13.2366	19.2591	17.0198	11.3867	14.4415	19.773	15.7228	15.8115	15.755	12.4316	16.189	16.8245	15.9778	18.4493	14.0607	16.8414	23.206	16.0974	13.9985	16.506
C_C26	Group3	15.3216	9.68775	14.5748	14.3636	16.2086	16.3932	17.6829	15.3263	18.8876	15.1418	16.5659	15.2207	17.1522	16.7878	14.273	18.8219	17.1938	14.9064	18.0976	11.1335	15.475	18.6819	17.2118	18.0765	14.3802	12.6869	19.9914	11.5795	12.4976	17.6688	16.3553	9.83106	13.0939	17.7936	14.6776	16.0088	15.5111	12.4842	15.7477	15.8679	15.4479	17.183	13.8225	16.3253	20.7801	16.2091	14.2369	16.701
C_C23	Group3	14.4588	9.54895	11.8371	13.7708	16.5061	17.8158		16.3219	17.7021	13.3828	14.2745	16.1585	17.8338	18.5626	14.3191	18.3928	16.538	16.2069	17.4716	13.6634	17.7346	20.6993	17.2408	18.8846	15.5123	12.6217	18.5319	12.1891	13.5638	15.6464	16.9619	10.8684	12.7195	17.5241	15.2607	15.6829	15.1486	13.6465	16.0423	16.9952	15.967	17.652	14.218	16.3242		17.8136	14.603	15.1504
C_C24	Group3	15.3511	9.57942	14.0807	14.5023	17.9458	17.4644	16.1045	14.7331	19.122	15.2322	17.488	16.9489	19.4738	17.9004	14.8329	15.0863	16.6301	15.009	16.5164	12.3094	15.9793	17.358	18.1873	14.3797	12.8116	13.0721	18.9435	13.0057	12.1785	16.605	14.9092	10.4201	13.7076	17.9059	15.9714	14.9652	15.7656	12.1629	15.833	17.7852	16.6428	15.6619	13.2868	16.2146		15.1232	14.1756	15.5373
D_C94	Group4	15.1094	14.6055	18.4297	12.4384	16.4425	15.9346	17.1208	13.8357	16.6739	15.2944		16.2935	17.6767	16.304	14.5953	16.8192	14.9713	15.6331	14.8084	17.2211	16.5193	18.2768	18.0164	17.8756	15.7341	14.8892	17.7316	12.7282	14.173	19.7309	16.4632	13.6001	14.3494		14.6851	15.9603	14.3327	15.263	15.7514	16.8173	14.2623	17.7005	15.3276	16.9916	22.0941	16.734	15.3149	15.1601
D_C51	Group4	15.7775	14.543	14.8173	12.3746	16.9562	15.513	16.3283	13.8627	17.2987	13.6445		17.115	18.7461	14.0506	13.9014	18.7295	14.1193	16.0695	14.6553	19.4936	16.7191		17.9447	18.1674		13.5042	23.0407	13.7697	14.1232		17.7463	11.931	13.9587	19.4576	15.7159	16.3806	14.6238	15.1968	16.4054	17.2908	14.8068	17.3125	14.7758	16.223	20.8041	16.4707	14.7598	15.3766
D_C95	Group4	15.0991	10.5468	14.792	12.4854	16.4736	15.5744	17.8849	15.1997	16.8945	13.996		16.9315	18.1993	15.8162	15.1872	16.9855	16.6467	15.3739	15.897	16.7515	14.7841	17.0597	16.7089	17.8846	14.1923	12.7428	18.8818	11.3456	13.2806	17.822	16.0695	11.4815	13.2467	17.725	15.1227	15.8825	14.6062	14.2966	16.3798	16.6225	14.4518	18.1172	15.0194	16.3005	22.0339	15.608	14.807	15.9744
D_C50	Group4	20.2314	16.0373	20.7441	15.9575	19.3935	18.7595	21.6519	17.7524	20.5169	18.1982		19.9303	21.854	19.4087	18.2708	19.4457	19.7123	18.7191	18.3669	18.7488	20.872	21.575	23.7479	21.462	21.2383	17.8808		17.1519	17.9033	19.3272	20.3698	14.8842	17.6796		18.042	18.517	18.6073	18.2494	19.7213	19.9239	18.8024	22.1938	18.2236	21.0106		18.7439	19.3431	19.9224
D_C96	Group4	15.8833	12.1762	15.0499	12.8633	16.5852	15.2662	17.0876	14.2902	17.4503	15.3445	17.9637	19.7251	17.9322	16.2286	15.4605	17.2818	15.7184	16.016	16.8751	12.6876	15.5375	16.4171	18.2162	16.6771	16.0614	13.7743	18.5757	11.241	14.376	16.3295	17.7919	12.8204	13.761	16.7261	14.9576	17.3238	15.3755	14.4086	16.4031	16.7712	16.4016	18.5132	15.0546	16.7117	19.6541	15.1742	15.6972	13.9842
D_C49	Group4	16.6439	11.6837	19.2191	12.104	15.9715	15.953	17.9976	12.481	15.1984	13.1274	21.1227	16.7996	23.2108	15.1709	13.4127	15.2521	16.2282	14.5772	13.1809	12.7096	15.2736	14.4714	17.5092	17.477	15.0092	13.6738	19.3784	12.6374	12.4055	18.033	15.8191	11.0415	12.9027	20.7312	15.1767	15.0327	14.8946	13.5298	16.3228	15.7796	15.5402	16.3132	15.1225	16.7276	19.1754	12.6335	14.3187	12.8681
D_C01	Group4	15.2062	11.3231	16.6281	12.1834	16.12	15.3495	17.354	13.8028	16.8585	13.6184	23.0916	16.2484	17.8244	16.2511	13.4724	15.7288	15.7264	14.9178	15.7705	13.5542	14.7177	16.3611	18.2197	17.825	14.3489	13.7739	17.6105	10.887	12.3063	21.9016	16.6178	11.2171	13.2131	16.0946	14.5565	15.8536	14.3821	13.8915	15.1032	16.0703	15.0687	16.5392	15.2259	16.1732	21.2239	13.4786	14.3224	14.4576
D_C47	Group4	14.422	11.6641	13.9012	12.525	17.0361	15.4259	16.0406	14.0495	16.8237	13.7019	17.5997	17.3839	16.9896	14.8832	14.3639	18.3833	16.8988	15.3702	15.1732	13.5062	14.6531	17.3528	17.5299	15.8543	13.7722	12.8806	17.1768	10.703	14.0449	15.7859	15.9943	12.1764	12.4896	17.4846	16.8369	16.7282	15.2429	14.3609	15.4613	17.2479	14.8134	16.5856	14.2867	17.0333	19.8832	14.1248	14.9175	15.7674
D_C02	Group4	14.1743	9.90222	14.1486	12.449	17.581	14.7714	17.7314	13.7196	16.5282	13.7314	18.2398	16.8249	17.9446	15.3385	14.6265	15.7682	16.1511	14.7899	15.2948	15.7327	15.8537	15.9942	17.2677	16.8945	15.2738	13.1631	18.5526	10.7372	13.3338	18.8862	15.6738	12.4564	12.7748	17.2147	15.2967	16.4286	14.4879	13.5468	15.3017	16.5885	14.9563	17.3328	14.741	16.1011	18.8269	14.4497	14.854	15.8862
D_C46	Group4	14.1645	11.3519	14.5254	12.2801	16.4416	15.3667	16.4576	14.2815	16.4198	13.827	17.1774	15.7322	17.1226	15.5217	13.8435	18.0083	15.3956	14.5724	15.0798	16.7626	15.8443	15.9387	16.696	17.1245	14.6838	12.5441	18.9693	10.7118	12.9328	15.1619	16.7588	10.1111	13.5379	18.3289	14.7858	15.6629	14.4164	13.0792	15.1504	16.9206	15.6567	16.5837	14.832	16.2871	21.4521	14.6296	15.1294	15.5982
D_C03	Group4	15.055	10.283	12.4248	12.2555	15.5359	15.4165	16.9839	12.8407	15.2459	12.6829	17.8405	15.9343	19.3036	14.4311	13.5416	15.513	15.4887	14.4244	13.1042	13.0123	15.1829	14.7454	16.5403	18.7099	14.6486	13.0391	18.7249	11.8459	12.9125	18.5254	15.4988	11.2259	12.9048	17.2844	15.743	15.7523	14.574	13.3177	15.5388	16.3416	15.2942	16.3174	14.2698	15.8255	19.1192	13.7633	14.9009	12.9655
D_C91	Group4	15.1883	14.3556	12.2922	12.3041	17.5714	15.1582	18.0412	13.2524	15.3137	12.9909		15.5092	18.7535	16.3424	14.2627	17.6131	15.6339	15.2538	14.0649	13.8393	15.6324	14.6653	16.3765	16.4636	14.3694	12.971	20.3147	12.3352	12.9975	19.3364	15.0591	11.1421	12.2164	21.2694	15.2673	16.0299	14.9027	13.2566	15.4783	16.0467	14.6125	18.6038	14.8682	16.6051	20.2405	13.8797	15.3868	13.4659
D_C54	Group4	15.1568	11.5567	14.8985	11.6411	15.2667	15.0934	17.5643	14.0635	16.8386	13.6779	18.9588	16.4114	17.1035	15.0784	13.6782	18.4997	15.3502	14.3488	15.2029	14.8947	14.6404	16.0486	16.5491	16.3659	13.6508	12.6109	19.5333	11.5375	12.4607	17.5747	15.4567	10.444	12.6934	17.0786	13.9955	14.1989	13.9365	13.891	14.9651	16.236	15.5944	15.8144	14.2733	15.7508	20.5043	14.805	13.5944	13.3617
D_C53	Group4	15.0586	13.394	15.5277	11.5883	16.7346	17.5913	16.2057	14.3419	16.3367	13.9957	20.5079	16.0732		15.3404	15.8137	13.7272	15.5994	16.2012	14.5604	17.6626	13.2979	17.2795	17.2719	18.8849	16.3448	13.2861	20.4077	12.4535	14.0208	19.1051	16.8235	11.2953	13.1347	19.4657	15.2742	16.2959	14.2235	13.8303	16.4112	17.616	15.0345	17.9636	15.2372	16.3095	19.3548	15.8356	15.1133	15.3968
D_C93	Group4	15.4059	15.0744	18.9366	11.6821	16.7501	16.9585	16.8954	14.5239	15.9263	13.9433	18.7918	17.4623		17.438	15.0436	12.9822	15.7505	16.7109	16.0602	18.8602	15.9242	15.2724	18.162	19.5545	16.9157	14.0905	19.0614	11.8762	14.4142	19.2386	15.8254	12.9751	14.4284	17.3397	16.1218	16.5416	14.2302	14.0259	16.1508	15.7686	14.6778	16.9305	14.5461	16.6235	19.9311	15.2953	15.4066	17.1067
D_C52	Group4	14.942	10.9821	13.8357	12.4822	16.6559	14.717	16.0665	13.4102	17.2015	13.5111	19.4987	17.4671	18.3756	15.7217	15.1411	15.0742	17.0819	14.9627	14.5499	15.1813	16.0146	15.8449	17.1133	16.7691	14.5885	13.2086	19.2028	11.3154	13.3971	17.4117	16.2101	11.5625	13.5526	17.318	15.1782	17.3332	14.4961	14.5662	15.5681	16.2102	15.099	16.2962	14.6502	15.7622	18.9973	16.4035	15.4351	15.0314
D_C45	Group4	15.0728	14.2671	18.2729	12.6345	16.0868	15.5039	17.9427	14.1884	17.6059	15.633	18.4907	16.7359	17.8313	16.867	14.5986	17.1626	16.1594	15.3691	17.5374	16.5065	15.6206	16.8871	18.3554	17.6135	16.0011	13.3655	18.8286	11.8535	12.9998	16.7117	16.6102	10.4182	12.6398	18.735	14.372	16.0946	14.8479	14.5265	15.7353	17.28	15.4017	17.2322	15.9961	16.7859	20.3132	14.7872	15.4728	14.9607
D_C04	Group4	15.507	13.7275	15.0087	11.9627	16.9682	14.8284		13.964	16.2388	14.2515	19.3335	17.4338	19.199	15.253	14.383		16.3416	15.9499	14.909	14.0027	16.697	15.9504	17.0442	16.7362	16.3379	14.0085	17.6447	11.3991	14.5179	17.4255	15.9276	12.7919	13.0764	16.3093	16.0188	16.3737	14.4587	13.462	16.2586	16.5623	15.114	17.183	14.7514	17.0134	20.2764	14.6809	15.0483	14.9489
D_C44	Group4	15.704	11.3644	15.7137	13.0532	17.7726	15.1601	16.8677	14.9201	17.1354	14.1289	16.4183	18.1528	20.6818	16.9427	14.544	18.3261	17.6845	15.3313	18.1239	15.5166	17.888	18.1074	17.4923	18.2151	15.9567	13.8389	17.5699	11.3191	13.7598	17.3614	16.2748	12.0417	13.3017	19.6994	15.4197	16.1129	15.2789	14.3518	15.9394	17.0542	15.5739	17.4412	14.7644	15.7689	19.8234	16.7011	15.7023	17.6844
D_C43	Group4	15.1848	13.8433	15.5163	12.627	18.4791	16.9194	18.0695	13.8309	17.0263	14.8575	19.018	15.7333	19.942	16.7308	15.0446	20.076	17.8902	15.7606	15.7943	18.2008	15.9768	17.482	17.5674	19.448	14.9976	13.8788	18.7937	11.7629	13.2622	15.6313	17.094	10.8033	13.7521	17.9302	15.5402	15.646	15.9398	14.9149	16.1147	17.3816	16.6365	17.018	14.9824	16.9813	21.503	14.8365	15.4987	15.209
D_C06	Group4	15.9476	13.0634	15.7247	12.6154	15.942	15.4629	16.7664	13.932	16.0921	13.8026	21.5245	16.6649	19.519	15.7333	13.9531	18.3891	14.7574	15.3429	16.3004	17.7726	14.9751	17.3868	18.8249	18.6377	16.0213	14.048	20.1342	12.9204	13.2814	15.7314	16.2494	11.7736	14.4569	17.205	14.7659	16.3403	14.4575	15.0428	16.2048	17.237	19.0762	16.7455	15.1591	16.9841	20.6838	14.9511	14.3505	14.6229
D_C88	Group4	14.9355	11.7227	14.7234	12.1882	16.2447	15.6497	16.1977	13.3904	17.2446	13.1545	18.1786		16.5591	15.5986	13.9317	16.6953	15.6323	14.5889	15.7474	15.0888	15.4775	16.7754	16.6609	17.13	15.0199	13.0578		11.4963	13.1207	15.7978	17.0989	10.6693	13.3584	18.4586	14.418	15.6656	14.422	13.2879	15.048	16.5995	15.1069	17.5186	14.968	16.2282	20.9783	14.7279	14.4982	16.1922
D_C57	Group4	15.183	11.7032	13.2589	12.8266	16.5977	15.7263	16.9375	14.2145	17.1566	15.3283	18.4091	16.5317	19.925	16.1944	15.1259	18.2996	16.795	14.8391	15.4765	11.9502	15.7682	17.0246	17.877	17.1583	14.416	13.6488	19.5962	11.2069	13.9893	17.2786	16.0704	12.0143	12.396	17.1749	15.9154	16.5574	15.4191	14.3095	15.7368	17.7268	15.1911	18.3402	15.0578	16.916	20.3244	14.563	15.4463	15.0349
D_C89	Group4	14.1789	10.6164	13.8214	12.2375	17.2151	15.3836	15.5848	13.8851	17.6326	12.8273	17.2702	15.2624	16.8322	14.4984	14.3847	17.4308	17.4013	14.407	15.8498	13.1281	14.617	16.4487	17.3285	15.0302	13.8422	12.547	18.8393	10.9842	12.2038	14.7921	16.4211	9.75507	13.2579	18.1348	14.8303	15.6957	14.8754	12.9684	15.5694	16.125	15.3902	16.1758	14.0748	16.0635	18.2087	14.5085	14.0768	15.5371
D_C56	Group4	15.3569	10.121	13.6397	12.8164	17.7333	15.7816	17.2399	13.9209	18.3518	13.4385	16.2554	16.8391	19.3859	14.8421	14.5823	17.3128	19.3621	14.7073	14.7672	14.0112	16.7885	16.6731	16.2069	16.8413	14.3452	12.2583	19.1165	12.0121	13.5769	18.2131	16.5216	11.2913	13.3038	16.9458	14.6796	15.5604	15.0846	14.2038	17.131	16.081	16.5413	16.2432	15.0157	16.9848	20.344	14.4486	15.0928	15.534
D_C90	Group4	14.3635	10.7834	17.8875	12.5149	15.4028	15.7763	16.8695	13.7813	18.5909	13.5742	18.2722	16.0897	19.135	16.4416	14.1596	17.2435	15.7454	15.297	15.4594	14.1934	15.6812	16.6043	17.9	17.0475	15.1987	13.1714		10.986	13.1125	17.5106	16.3419	11.1301	12.7193	20.0978	14.7179	15.841	14.6336	13.8237	15.2861	17.0058	15.2153	17.6531	14.9467	15.9889	21.8409	15.0482	14.7713	15.4325
D_C55	Group4	14.2996	12.6226	16.3318	11.5203	16.401	14.3683	17.3458	12.8855	16.2258	14.1818	20.3014	15.645	17.7645	15.0083	13.9678	13.9434	16.2365	13.8367	13.4798	13.1836	12.185	15.2111	16.5164	16.6534	14.283	12.2794	18.0688	11.7398	11.8012	18.9739	14.8882	11.0286	12.7449	18.4268	13.4322	14.8494	14.1612	13.2796	15.1863	16.4841	14.8356	16.845	13.5537	15.5504	19.3934	13.2786	14.2043	12.5871
D_C42	Group4	14.9943	12.5799	14.8852	11.416	14.2758	14.8277	16.5971	13.3558	17.0273	15.472	17.0229	16.1235	16.7027	15.7137	13.256	13.9524	14.5172	14.6204	15.876	11.8104	15.2239	18.799	16.1639	18.6707	15.3365	12.9676		11.4645	13.5206	14.3443	16.1598	12.199	13.2768	16.1427	15.7395	16.6248	13.9356	13.4979	15.7339	15.7186	14.9376	16.866	15.4723	16.5506	19.5971	15.1551	15.0344	14.4411
D_C07	Group4	15.2326	9.57836	11.0371	13.3741	16.2268	15.7709	16.493	14.0909	17.3129	13.9134	16.6567	15.5851	16.9367	15.1848	14.658	17.7448	17.3374	14.5943	15.5551	11.9341	15.5226	17.4167	17.279	16.1255	13.9927	12.4666	22.7239	10.5349	12.7223	14.8403	15.3343	10.6701	12.0231	18.8132	14.2984	16.1576	14.8858	13.3577	14.8461	17.8643	15.1196	17.3867	13.8681	16.6124	19.5836	15.7399	13.9118	15.3852
D_C41	Group4	13.8339	10.3517	11.9852	12.2618	16.2134	15.3622	18.3201	12.729	16.2503	13.6438		16.7123	15.0908	15.8247	14.7345		15.9021	13.851	13.1816	13.4592	13.1018	15.3973	15.5135	17.0977	14.2484	12.0709	17.0598	10.883	11.2072	18.6909	14.866	10.5518	12.8809	16.4756	14.0041	15.0452	14.6023	12.3446	14.794	15.5779	15.3709	15.8658	13.835	15.5153	18.9622	14.4401	14.26	12.8714
D_C08	Group4	14.1361	9.71521	12.4681	12.7079	15.9849	14.7296	16.7365	13.2378	18.6574	12.805	16.6703	16.6157	17.8815	14.4598	13.9248	16.5822	17.2226	14.4119	13.7809	13.5859	15.5591	16.9089	16.0594	17.1909	13.2692	12.7492	20.6089	11.0025	12.8127	16.1279	16.3245	10.7536	12.3574	16.762	14.0283	16.1884	14.24	13.116	15.8256	16.2362	14.9775	15.9379	14.5018	17.0259	20.6585	14.0667	14.2736	14.5944
D_C40	Group4	16.1469	11.5449	15.4291	11.9411	17.9188	18.5801	18.012	13.5507	15.4989	12.9829		15.5363	19.0697	16.2642	15.753	16.4042	19.709	17.0123	13.9499	17.3473	13.131	13.7753	18.8035	19.0928	15.9365	12.8908	19.4845	11.6921	14.1325	18.0813	15.542	10.7583	13.5978		15.4546	14.0321	14.9439	14.0036	17.4269	16.1768	14.9316	18.453	14.2478	16.5739	19.2401	13.998	15.5404	15.8969
D_C09	Group4	14.5093	11.9339	15.9473	12.0584	15.5061	14.8595	16.0816	14.0872	16.7775	13.4028	16.9136	15.8405	17.3179	15.3338	13.5377	16.0489	14.9619	14.5211	15.4145	14.0457	15.5432	16.2969	17.6452	17.0244	17.2897	12.8954	18.6422	11.86	13.4804	16.4838	15.9133	11.9975	12.6689	17.1937	16.6072	15.6865	13.7952	13.9546	16.4655	16.5986	15.2926	18.2756	14.7379	16.1941	19.331	14.4646	14.7052	14.0515
D_C85	Group4	14.6177	13.7371	16.5337	12.2964	16.8253	15.4957	16.7963	12.7931	16.0929	12.8466		15.2692	20.3673	15.0237	14.7012	16.2383	17.0063	14.3269	14.346	14.2488	15.3298	15.036	16.5949	18.7185	15.7034	13.623	17.9614	12.048	12.7457	17.8993	15.7863	10.9579	12.9883	19.7863	14.7235	17.1598	14.7691	13.7341	14.8371	16.8069	16.6299	17.2955	15.0755	16.5175	19.0457	14.6345	15.0118	14.6762
D_C60	Group4	14.2822	9.26317	14.2225	12.4245	15.4345	14.5256	19.3748	15.7315	18.4817	14.6059	19.1113	15.421	17.6364	15.9442	14.3274	16.6152	16.0518	15.3232	16.1107	14.685	16.7918	17.6864	17.9918	16.228	12.999	12.8767	20.1473	10.3069	13.1205	15.9877	15.464	10.4997	12.3169	17.852	14.1368	15.9383	14.609	13.3361	15.0235	17.0442	16.0939	16.1421	14.0682	16.7471	18.6523	14.1014	14.5093	15.8358
D_C86	Group4	15.3263	11.2566	14.3963	13.2379	17.4426	15.7606	17.31	14.0383	18.4265	13.0901	17.4054	16.2694		15.4586	14.7906	17.2652	16.2311	15.374	15.562	14.3844	14.3836	16.648	17.661	18.0369	13.2472	13.1377	18.5494	11.196	13.0987	16.7717	16.2614	11.9305	13.0967	18.6665	15.1796	16.7814	14.2433	13.8745	16.5426	17.0811	15.7957	17.7309	14.7921	16.6571	19.5781	14.9442	15.5349	13.3744
D_C59	Group4	15.9884	14.7211	16.7382	12.7933	17.462	16.446	17.4119	14.9653	17.8654	15.3492	21.029	19.3258	19.5873	18.2469	15.6547	17.2925	16.706	16.412	17.1055	19.6817	16.179	17.7636	19.2297		17.6174	14.7646		14.7805	15.2899	19.7328	16.4972	13.6139	15.9582	17.6203	17.4582	16.9823	14.969	15.3443	17.5328	16.5435	14.8168	17.7808	15.4849	16.6698	20.9572	19.0633	16.4912	16.3905
D_C87	Group4	14.925	15.4343	12.6098	12.62	16.3462	18.9731	18.9048	15.931	18.9139	15.4007	17.9791	18.3138	16.8376	18.1066	14.6099	17.1151	16.2383	14.2381	17.073	14.7996	12.687	16.6946	17.5591	17.5051	15.5238	13.5719	17.9785	11.5266	12.296	20.0089	16.5384	10.921	13.0893	19.4309	15.1897	14.3385	15.0855	12.6755	15.3789	17.4228	16.1495	16.3906	15.0461	15.9573	20.6662	19.114	14.5867	14.9569
D_C58	Group4	16.0958	14.0964	15.14	11.9862	17.2654	15.262	16.8043	14.0633	18.0111	13.5852	17.4534	16.6865	17.8047	15.0489	15.5534	16.2174	17.9318	15.3489	14.1495	13.5437	15.2548	15.4923	16.3295	17.4865		13.9425	18.501	11.4693	12.8709	15.8309	16.2506	10.9974	13.1297	18.2241	14.7039	15.8193	14.4697	13.6057	16.8207	16.603	15.2547	15.892	14.6127	16.6689	18.7353	15.2121	15.3151	14.5201
D_C39	Group4	14.8469	21.0418	13.6392	10.9745	15.9102	15.538	16.7192	12.2408	14.8181	13.7484		14.9605	18.6301	14.4631	13.3732	15.6311	15.0156	14.74	12.7956	15.5874	13.8642	14.6848	17.2842	16.3731	13.9084	12.0157	18.2423	11.5802	12.77	18.9761	14.7873	10.4953	12.0842	17.4475	14.2475	14.0852	14.298	13.3712	15.3588	14.6954	13.9533	16.2975	14.7503	16.1545	18.3547	13.4755	13.5186	12.6414
D_C10	Group4	14.6987	10.7932	15.2938	12.2119	16.8023	15.9861	15.9935	13.8721	17.758	13.5207		15.3508	19.598	15.6835	13.9006		15.1431	14.4607	15.7007	15.7181	16.094	16.6434	18.5725	16.8259	14.7915	12.5605	19.3838	11.6361	13.0034	17.9839	16.4444	10.7877	12.9027	17.9203	14.0862	17.9921	14.3582	14.2991	14.6804	16.4821	14.8205	17.9954	15.2659	17.2259	20.9433	15.3551	14.1469	14.6955
D_C38	Group4	15.7318	10.9449	14.1498	13.5963	16.9316	15.8195	16.8734	16.2519	18.8421	14.4131	18.0128	17.1904	17.8142	16.6354	15.3382	17.3943	17.6437	15.3533	16.7994	14.6566	16.533	19.3838	18.0567	16.6971	13.8961	13.8103	18.2065	11.5403	14.0571	18.6834	16.628	12.4355	14.2664	17.3029	15.527	16.5445	15.237	14.8967	16.6179	17.4619	16.4646	18.3855	17.0821	16.8385	20.3076	17.0866	15.9939	16.6466
D_C11	Group4	15.5683	15.6033	18.6925	12.9883	16.3659	16.0036	17.3535	14.5253	16.7388	15.4483		18.2013	20.1522	17.5013	14.7403	16.466	14.8448	15.7152	15.6741	15.1835	17.3774	18.0215	18.2223	18.359	16.8754	14.5597	21.175	12.6806	14.8383	18.4055	16.3561	12.9398	14.8708	18.7491	15.204	15.0149	15.2579	14.7633	16.5805	16.8168	14.9894	18.9851	15.1208	16.9381	23.7042	16.4098	15.9732	15.594
D_C37	Group4	15.0421	11.1305	12.0252	11.9812	15.4541	15.5354	17.5067	12.558	15.1128	12.0791	19.1344	15.4228	16.9762	14.9352	14.4266	15.1686	16.6186	15.297	12.6725	13.38	15.2357	14.8523	15.8715	16.4629	14.8644	12.7815	17.7361	11.0216	13.1702	18.5961	15.5934	11.8058	12.0734	18.1957	15.1301	16.7433	15.0193	13.4893	15.5642	15.493	14.7368	16.7108	14.5402	16.2189	18.8398	13.1642	14.4413	14.2739
D_C12	Group4	13.8219	11.2729	14.6906	12.1814	17.2008	15.2711	16.2298	14.2247	18.2353	13.589	17.9335	17.2036	19.1103	15.4918	14.4921	16.1437	15.8641	14.788	15.7812	13.9259	15.576	16.4025	16.6145	16.8042	14.4812	12.6483	19.6042	12.4077	12.6302	15.3922	15.7596	10.5926	12.4871	18.8157	14.2206	16.9591	14.7189	13.3442	16.1654	16.5358	15.5059	17.3614	14.1513	16.7328	23.8949	15.0635	14.3107	16.7383
D_C82	Group4	15.1311	12.3007	15.7849	12.7856	17.5524	15.6725	16.1484	14.3624	17.97	13.0521	17.1482	20.2403	18.2946	15.2516	14.7354		18.1549	14.8062	15.525	14.5716	16.6786	16.375	17.1414	16.8891	15.8248	13.1606	18.8021	11.267	12.5109	17.2306	15.7022	11.6466	12.7792	17.4592	15.2436	17.2219	14.6848	13.4367	15.8791	16.3833	15.9467	17.0881	14.3467	16.7361	20.0921	14.9193	14.7752	15.864
D_C63	Group4	15.5104	11.4259	17.0829	12.8347	16.2021	15.5324	16.9069	14.7942	17.6821	13.5619	18.5472	15.9958	18.7188	16.0952	14.1321	17.0095	15.8061	14.852	17.1871	18.4329	16.2744	16.2418	17.2293	18.6368	15.4284	13.2564	19.0279	11.9668	13.2395	17.3367	17.028	11.6012	13.0618	18.4284	14.1964	16.3571	15.3282	13.8304	17.6754	17.0305	16.3618	16.9703	15.6916	16.9279	21.5253	14.2767	14.5494	15.3213
D_C83	Group4	15.4539	15.4122	22.7629	11.93	14.7467	15.8617	17.0793	12.8196	16.1314	13.759		17.6815	18.3782	16.2025	13.4926	15.5594	14.9846	15.3255	13.6431	16.0672	15.5563	15.0104	19.3009	19.7284	15.4466	13.5026	19.0757	13.8519	13.0479	18.544	16.8606	11.362	13.2108	19.8072	15.4292	14.9779	14.4143	14.9088	17.6805	17.068	15.4426	17.4374	15.8481	17.68	19.1281	13.6194	14.2489	12.7729
D_C62	Group4	15.0398	10.5242	16.7035	12.9344	16.1819	16.4899	16.783	14.1601	17.7633	13.8035	17.2092	16.0017	17.2412	15.905	14.7788	16.4288	18.3194	15.1534	15.1755	14.9333	15.0754	15.8223	17.6488	17.6873	15.8379	13.5487	18.9465	12.0699	13.711	18.2279	17.2175	11.4757	13.5486	18.0069	14.8107	16.4883	15.3806	13.9235	16.5204	16.9123	15.6841	16.7244	14.8873	16.7664	17.6743	13.1221	14.7424	15.6021
D_C84	Group4	14.9366	11.0595	15.5914	12.5506	15.7632	15.2537	17.0464	14.6532	18.8053		16.6405	15.7303	18.0577	15.2925	14.4711	17.5428	15.4054	14.9135	16.3669	14.3653		16.468	18.9609	17.522	14.6629	13.0738	20.3045	12.3682	13.9333	19.128	16.1605	12.3051		18.6307	15.8116		14.812	13.7124	16.4209	16.5149	16.8285	17.9336	16.1009	17.5247	19.1975	13.9275	14.9273	15.0261
D_C13	Group4	14.8701	10.514	16.2187	12.2618	16.2965	14.6541	16.5434	14.0323	18.4144	14.3282	18.4608	17.581	17.1893	15.5285	14.125	16.4853	16.3048	14.3662	15.5062	15.7657	15.0008	17.0423	17.3074	17.4096	14.8458	13.1188	19.5299	11.549	13.1949	16.645	16.1398	10.7985	13.3115	19.7688	14.176	14.6469	14.7811	13.8612	14.9649	15.9222	14.3667	16.3534	14.3461	17.232	20.118	14.6899	13.8058	14.9054
D_C35	Group4	16.8694	13.4533	18.6718	12.6449	17.623	16.1992	17.8646	15.4211	18.2926	14.2861	18.2914	16.7575	19.725	16.754	15.4343	17.4622	17.4198	16.8955	18.0175	14.5482	16.4223	16.5401	17.8124	19.4906	16.9189	14.2332	18.8636	11.915	14.0744	15.915	16.354	12.1323	14.4162	18.0508	15.2071	17.8302	15.48	14.3208	15.8692	16.9612	15.6352	17.4612	14.9974	17.0748	19.8727	16.2815	16.1995	16.8994
D_C14	Group4	14.6855	13.2989	16.7051	11.9662	15.6685	15.8351	16.9163	14.5022	19.1796	13.9982		17.5051	19.2752	16.6045	14.3728	16.2187	16.3694	15.3206	15.2902	14.9592	14.2792	17.8868	18.8408	18.0283	14.2711	13.8919	19.8581	10.8413	14.1854	16.2138	15.8368	12.2446	13.2856	19.743	14.5954	16.4678	13.9947	14.0958	16.3039	16.6693	14.5738	16.8311	14.9711	17.0408	20.4588	15.2046	14.7522	14.9135
D_C15	Group4	14.903	12.3973	14.4464	12.3591	17.0146	15.6527	17.1544	15.3669	17.2704	15.0562	17.551	17.3941	18.259	16.9626	14.6359	17.6224	15.509	15.4993	16.6248	13.929	18.1711	17.8313	18.5364	18.3391	16.4385	13.9883	17.3841	11.4878	14.5786	18.065	15.7954	13.1777	13.5767	18.7867	16.6526	16.1248	15.2096	14.4661	17.227	17.9207	15.4328	18.0782	15.0009	16.5736	21.1258	15.7259	15.2772	14.5918
D_C79	Group4	14.7064	15.8933	16.5834	10.2537	15.8475	16.2684	15.0144	12.9279	15.0895	12.2985		16.9379	18.3172	17.1242	13.8972	13.9378	15.557	15.4007	14.5511	16.3931	10.6279	12.905	17.2021	17.0912	14.8344	13.9199	17.9743	10.6082	12.9509	17.68	16.1996	10.1114	11.586	17.3934	15.2543	15.0621	13.6168	12.9527	15.5244	15.2305	13.742	16.4174	13.8063	15.3681	19.778	15.3653	14.9079	13.9368
D_C66	Group4	15.7057	13.9042	15.4456	13.0723	16.7428	15.5485	16.8428	14.3305	16.4894	15.1573	18.7551	20.0412	19.1828	15.4248	15.2069	16.5848	17.0525	15.2756	15.9739	15.0396	16.7581	16.1008	17.0729	17.916	16.7507	14.3287		11.6968	14.3087	17.1476	16.7568	13.0211	13.3148	17.6597	17.3264	18.4989	16.0069	13.5701	16.3031	18.1425	16.5205	18.2469	16.6529	17.2352	20.9957	16.2531	15.9581	14.1606
D_C80	Group4	15.4071	13.692	16.2421	12.0343	15.3234	14.555	17.2765	14.1348	17.7894	14.3189	20.7975	15.1962	17.7763	15.9426	14.2398	16.6227	15.0704	15.5059	15.5737	14.8483	16.3764	16.1263	18.569	17.7583	15.2962	13.9873	20.2521	12.5615	13.5458	17.6742	16.8256	11.2329	12.9208	18.2755	15.6177	15.5223	15.0499	14.3447	16.6275	16.5846	15.2779	17.1809	15.5364	17.0552	20.3915	16.088	15.5426	14.0917
D_C65	Group4	15.5473	13.0318	14.7877	12.4805	14.776	15.3883	16.3975	14.0789	17.9161	13.2611	17.3948	15.7151	18.7963	17.4261	13.5574	16.7423	15.1169	15.421	14.9055	14.0355	14.8981	20.2276		18.0135	15.1377	13.3851	18.3788	11.9106	12.9	14.9541	15.3799	11.6712	12.9542	19.4687	14.8262	14.566	14.2407	14.3164	16.3504	16.3089	14.3913	16.0524	14.4612	16.5816		13.8787	13.8436	14.1182
D_C81	Group4	14.5413	8.86214	14.4506	12.8642	16.9169	15.2299	17.5539	12.964	17.7453	13.2702	18.043	15.7101	19.4042	15.533	13.6841	19.6768	18.8323	14.8787	14.7732	19.2314	15.3887	16.3396	15.9683	17.1118	13.8531	12.2644	19.4156	10.3791	12.6272	17.7402	15.1046	9.89301	12.3514	16.8273	13.5836	15.1189	14.7232	14.0977	14.9089	16.0738	15.6484	16.6962	14.3774	17.1018	19.8626	14.3491	13.6131	14.7678
D_C33	Group4	15.5413	11.0828	16.1676	12.3721	16.7166	16.1468	18.1581	14.6535	17.5779	15.1182	21.4187	16.3597	18.7366	16.7161	14.2239	17.444	15.4911	15.2238	14.9899	17.3637	14.0819	18.4438	17.6757	17.7665	15.9062	13.5001	18.4875	12.397	13.055	21.2459	16.0979	13.0149	13.6858	20.2277	15.4095	16.2602	15.5002	14.7137	15.7107	16.4944	15.3438	18.0783	14.6828	17.5283	19.0993	16.7886	14.9177	14.7756
D_C16	Group4	16.3468	11.943	16.0658	12.5874	16.4716	14.6142	16.7674	14.225	18.8333	13.7364	19.396	15.9748	19.5296	15.3965	14.4287	17.6176	16.1301	15.6377	15.9067	16.4043	15.1284	16.7936	17.2488	19.0166	15.4851	13.4753	19.7298	13.2221	13.7006	16.549	16.8297	11.94	13.9174	17.5007	15.9416	15.2511	14.3806	14.4067	16.0929	17.1105	15.8053	17.703	14.5152	16.3821	20.3234	14.9608	15.4939	15.5386
D_C32	Group4	15.753	16.6318	18.8747	12.5266	17.0051	16.2734	19.8365	14.5242	18.1543	14.2952		16.8339	18.7204	16.8341	15.1833	15.8936	15.9201	16.0741	15.3109	16.7416	16.9333	15.9916	18.4043	18.7006	15.8173	14.6946	18.368	11.1506	14.0255		16.4588	12.4324	12.8559	18.2018	15.5109	16.7492	15.3306	14.8082	15.7654	16.5387	14.4997	18.7513	15.9374	16.9217	22.3077	15.985	15.8142	14.5404
D_C17	Group4	15.6481	9.99256	15.9751	12.8493	18.005	16.0705	17.6288	14.8144	17.9175	13.7976	15.9488	17.7133	17.6686	15.9232	15.1951	19.7291	19.9625	15.4695	15.8729	15.2036	16.211	17.2389	17.6995	15.7823	16.0651	13.515	19.0854	12.4302	13.441		16.1016	12.5721	15.4997	16.9657	15.465	16.7698	15.8121	15.0438	17.1509	16.7411	15.5939	17.9893	14.4199	17.3113	20.9054	16.6753	14.3706	16.128
D_C31	Group4	16.4001	11.6166	18.2459	12.3357	15.0506	15.4855	19.6301	15.3483	18.752	14.3157	20.8168	18.6748		17.1509	14.4894	15.032	14.9591	15.2381	17.8137	19.2602	15.2228	17.2397	21.1964	18.2424	15.0139	14.0675	20.631	13.7413	13.5854	15.7032	16.3822	12.5287	14.6035	17.2167	14.7891	14.6853	14.2643	14.4559	16.3	16.4038	15.6312	18.099	15.2516	17.0916	21.6044	16.3045	14.8758	15.9762
D_C18	Group4	15.0291	11.589	14.0514	13.3207	16.6281	15.6548	16.5397	15.6882	18.6603	13.2449	16.2884	17.9904	17.8417	15.1559	13.8536	18.9872	16.6766	13.9699	17.5884	17.6411	16.5344	17.5099		16.5725	15.3552	12.8175	20.1042	10.2877	13.0957	17.5386	16.666	11.5042	12.8909	17.3223	14.8792	16.2158	14.5315	13.4899	16.3661	16.7115	16.4386	17.7083	14.862	16.0971	19.1072	15.5134	14.6182	16.0251
D_C76	Group4	14.8411	10.146	15.6519	11.9825	15.9908	15.3456	16.7852	14.9106	17.9568	13.2601	17.45	15.9203	18.5534	14.7438	13.8123	17.8413	14.2561	14.6217	17.3404	14.3784	15.6714	17.5265	17.7632	17.7544	14.5902	12.8926	20.5699	11.1162	13.1555	18.2165	15.8501	11.1253	12.9068	18.1807	14.4786	14.9207	14.4431	13.8877	16.2831	16.787	15.5114	17.2069	15.6388	17.0408	18.7518	15.3098	14.2561	14.7074
D_C69	Group4	15.371	12.523	13.3036	12.6713	16.7366	15.6131	17.7851	13.5792	15.3254	13.3495	17.1184	16.8936	18.207	15.1835	14.4076	17.805	17.3002	14.7334	13.8513	12.2186	15.0549	15.788	16.6536	17.5886	14.3989	12.2314	21.3453	11.558	12.5722	17.4264	16.8355	10.8552	12.9761	17.0263	14.5095	15.7679	14.9989	13.5408	16.555	16.7066	15.1967	16.8934	14.8373	16.4458	19.123	14.0611	13.9842	13.2245
D_C77	Group4	15.7126		15.4663		17.8249		16.669	14.8976	19.7341			16.7386	18.8532	16.5195	15.3648	17.879	17.3717	15.5136	15.5456	16.0648	18.2205	17.7607	18.8243	17.7238		13.6522	22.1773	11.4661		17.8821		12.2442		18.7831			15.6787	14.5711		17.7964	17.1007	18.2571	14.9155	18.8613	18.7566	15.5396	15.8325
D_C68	Group4	16.0463	10.0399	17.1004	13.3777	18.0401	16.0698	16.8457	14.2012	17.8223	13.6684	17.143	16.8918	17.9347	16.3745	14.7036	17.3772	17.4046	15.7811	15.922	16.0996	17.2638	18.9624	18.3336	18.4101	16.1462	12.9096		11.6904	13.6226	16.2612	16.4348	11.4397	13.3488	19.2431	15.3323	16.1802	15.6925	13.9858	15.6544	17.0762	15.5878	18.3399	15.0741	16.5925	20.1293	14.8334	14.9052	16.5384
D_C78	Group4	15.3703	13.5557	22.9548	12.0948	15.517	15.1562	16.4654	14.2388	18.2073	14.3297	18.5103	17.2673	17.0259	15.8376	14.096	16.6753	14.6438	16.363	15.941	18.2689	16.8148	16.9751	19.6914	18.0704	15.9692	14.9801	19.2353	14.0006	13.4067	15.1157	16.0376	12.8342	13.87	19.8035	15.5682	14.6341	14.503	14.032	16.3272	17.6438	14.9755	17.7505	16.501	17.5356	21.9146	16.3347	15.0882	14.5379
D_C67	Group4	15.8903	10.6671	16.6313	13.0031	16.0059	15.1099	18.7943	14.8078	18.0967	14.8089	19.3257		17.8584	16.6688	13.847	15.3928	15.1654	14.5042	17.1232	17.3136	16.2494	17.2669	18.7951	18.2964	17.0029	13.7178	19.5515	13.5813	13.7486	15.0382	16.44	12.5641	14.4564	18.8994	15.8678	16.4834	14.2392	14.4571	15.4119	16.6208	15.4599	18.0951	14.384	16.9488	21.2407	15.772	14.2926	15.929
D_C30	Group4	15.2383	13.3204	14.1029	12.2564	15.1339	14.5551	16.9939	14.1294	17.477	14.2761	17.0392	18.6893	17.6896	15.8244	13.8888	16.4307	15.0573	14.833	15.9573	12.922	14.7761	16.3658	17.4613	18.8878	14.9966	13.478	20.0326	11.9186	13.6782	16.1446	16.4383	13.1711	13.4024	19.8437	15.5037	16.1677	14.6533	13.9519	16.4042	16.6188	15.3506	17.1686	15.6914	16.4724	20.0293	16.4186	15.0147	14.6639
D_C29	Group4	16.5009	11.2117	14.9683	13.928	17.6277	20.7349	21.1003	14.6372	17.2225	15.8545	18.5725	17.0564		17.447	16.1316	18.1005	17.6865	16.5087	16.4776	14.4889	16	17.6618	17.9478	17.8386	15.0015	14.0456	20.7799	11.931	14.0824	17.3505	16.6534	12.6879	13.6237	19.5529	16.0363	16.1031	15.497	16.2906	16.8152	17.878	16.4324	17.3985	16.2969	17.905	23.4794	15.5604	15.8195	15.9231
D_C20	Group4	14.8109	13.5072	16.0101	11.465	14.9094	15.0066	16.5832	12.9741	16.9124	12.9321	19.4494	16.4363	17.5101	14.356	13.7129	14.3979	14.3857	16.3616	13.4661	12.9906	14.9391	14.9826	17.6013	17.7771	15.0357	13.0513	18.4162	14.1593	13.3835	16.8985	16.3737	11.8114	12.4452	19.6111	14.7893	14.5774	13.4509	13.9667	19.7788	16.3383	14.572	16.3454	14.8536	16.05	18.8233	14.1882	14.4631	12.86
D_C28	Group4	15.006	11.1037	15.0565	12.0604	14.8332	15.8137	15.9237	13.2959	17.7256	12.7701	18.5526	17.3275	17.7224	15.3316	13.6124	15.7429	15.0493	14.8134	14.789	16.3096	15.4097	15.6221	17.7899	17.295	14.7641	12.9133	17.8609	11.273	13.3775	21.6407	15.6882	12.7023	13.3395	19.3741	15.2391	16.552	14.2212	14.1731	15.5153	16.5819	14.3995	16.5997	15.384	17.1287	20.4024	14.8511	14.6555	14.0092
D_C21	Group4	15.2415	11.0718	14.7821	11.7997	15.6289	15.0133	17.7027	12.8317	17.0608	13.0326	17.1368	15.5029	18.1932	15.6543	13.1756	14.6838	13.8584	15.0399	14.0423	14.5686	14.1984	16.1966	16.495	17.057	14.3126	12.6994	19.7132	11.9375	12.8351	18.8716	15.8813	12.0686	13.4746	17.7635	14.4278	13.8268	13.9855	13.36	15.7664	15.735	14.7535	16.7073	14.7158	16.3075	23.6773	13.8233	14.0566	13.6486
D_C73	Group4	15.1985	10.0713	14.3826	13.1313	17.9132	15.9719	17.6987	14.2264	18.8499	13.659	15.9008	15.355	17.6232	16.4786	14.5636	16.2792	17.261	15.3163	16.6765	13.7792	15.4974	17.2606	17.628	17.6337	14.7066	12.4609	19.6291	10.7817	13.5536	15.4915	15.5556	10.9567	13.1016	18.609	14.5932	16.5641	15.9166	13.7404	15.9074	17.8615	16.251	18.4431	14.6085	17.8366	20.4686	14.42	14.7095	16.3663
D_C72	Group4	15.4405	10.166	14.7632	12.3174	15.3837	14.7798	17.0945	13.7075	16.7461	13.4269	18.0395	18.3774	16.7908	15.4226	14.3302	16.4492	14.1369	14.7633	15.6688	16.328	15.2848	15.717	18.8241	17.0614	15.5835	13.1178		12.7162	14.1748	16.8269	16.9341	12.5675	13.6076	19.9681	15.0459	15.5867	14.3106	15.129	16.0106	16.9706	16.1569	16.3832	13.9594	16.7991	20.2059	15.1088	15.3885	14.3735
D_C74	Group4	15.9066	10.1835	12.6283	12.8588	17.0119	15.4612	16.7463	15.181	17.4675	14.2419	16.758	16.4243	17.6667	15.8448	15.2586	16.4557	18.5699	15.162	16.4758	16.1673	15.7008	16.0685	18.5369	17.1798	14.9073	13.4092	20.0236	10.8647	13.8477	15.9221	16.841	12.1377	13.6927	18.6371	15.1919	16.8724	16.8618	14.408	16.4473	17.1633	15.6963	17.446	14.9886	16.9908	20.4612	15.2307	15.5082	15.5656
D_C71	Group4	14.9933	10.1908	16.2361	13.1594	16.4103	16.1595	18.1498	15.009	18.8008	14.1165	18.0057	16.6606	17.8955	15.8377	14.427	16.5629	15.7977	15.2569	17.2657	16.2139	16.0162	17.7484	18.2025	17.7581	14.105	13.6673	19.2802	11.6766	13.0657	17.8737	16.1495	11.5986	12.9784	17.4758	15.0051	15.9656	14.9661	14.273	15.4448	16.8484	15.9037	17.2343	15.581	16.3109	19.3244	15.7182	14.4577	16.1859
D_C75	Group4	15.3155	9.28386	15.7711	12.3573	16.3222	15.0363	17.0802	13.3759	18.6001	12.5527	16.7077	15.4204	17.4115	15.008	14.2079	18.1065	16.2404	14.7399	14.8552	16.7043	14.5531	15.6884	16.5581	17.5134	14.3118	13.1609		11.1082	12.6932	15.1793	15.5788	10.7871	13.1722	16.9178	14.3754	16.8172	14.9629	13.5018	15.7598	16.6427	14.9383	16.3773	14.9894	16.2253	19.9263	13.6308	14.3597	15.1349
D_C70	Group4	14.5592	11.7313	14.3944	12.1362	15.6389	15.231	17.1936	13.3421	20.0532	14.0584	18	15.5241	18.1182	14.8906	13.6928	15.9195	15.5019	14.2829	14.636	15.4779	15.5743	16.5249	17.1171	17.9172	15.4651	13.0267	21.4577	11.5947	12.624	15.4162	17.1224	11.61	12.857	18.9654	13.6829	15.1743	14.4708	13.2643	15.4185	15.8754	15.8836	16.3347	15.9144	16.4827	21.3618	14.8861	13.9924	14.595
D_C27	Group4	15.1877	10.6939	16.0711	12.1106	15.8956	15.5126	16.5892	13.6009	17.024	12.6916	19.1838	16.496	18.9644	15.1743	14.3078	15.0432	15.3816	15.2621	14.4554	16.1797	12.3848	13.3739	17.4563	17.3524	15.8884	13.1133	19.5505	11.2382	13.5354	16.6259	15.3829	11.2099	13.1184	18.2307	14.578	14.8505	14.6682	13.2706	18.0931	16.3628	15.0715	16.3741	15.0914	17.2908	18.6736	12.964	14.6707	14.3372
D_C22	Group4	15.9228	9.57163	13.5631	13.4523	17.2701	15.6718	16.984	14.4129	18.9928	13.9607	16.62	15.7575	19.5721	15.8758	15.3416	18.5004	19.3492	15.8378	16.0791	13.675	15.4352	16.557	17.8371	18.0349	15.7215	13.9092	19.7356	12.3931	13.3686	17.5937	16.1966	11.7591	13.2121	17.3193	15.6512	18.0161	15.9319	13.1592	18.2317	17.7571	15.983	18.8218	15.0315	17.3448	19.9682	14.9389	15.0895	16.192
D_C26	Group4	16.0573	12.1113	16.3181	12.9216	15.7257	15.2903	17.0187	14.4072	17.9288	13.4745		16.4389	17.8216	16.3541	14.4731	16.7631	16.2529	15.4202	15.9342	13.5615	16.1917	15.9734		16.8154	15.813	14.1475	20.2493	12.0541	13.4104	20.9311	16.957	12.9497	14.6771	19.7883	15.8894	15.8947	14.9059	15.1158	17.3439	17.8962	16.4423	18.1057	15.4538	16.8852	20.6205	15.9977	15.3312	15.0891
D_C23	Group4	15.1541	10.6076	14.5382	12.6581	16.5572	16.4514	16.6006	15.0614	18.7873	13.448	18.1113	16.7224	17.7471	16.1736	15.0909	16.4321	17.3873	15.562	17.3198	13.7905	16.2621	19.5992	17.8525	16.9449	13.5876	13.3084	19.8432	10.8464	13.2079	15.1792	15.3395	12.081	13.5556	18.2228	15.1452	17.4104	14.9928	14.1331	15.9377	16.4064	16.1577	17.0804	14.7636	16.5277	20.9365	15.6182	15.5681	16.593
D_C25	Group4	16.705	16.2152		12.7199	17.8185	16.758	18.7901	14.4819	17.3751	14.7595		20.2956		18.2624	15.5474	15.9211	18.4183	16.5116	16.5198	15.0344	15.6382	17.8328	18.4208	19.9264	17.0264	15.2125	20.1066	12.7071	14.176	16.7647	16.7819	13.1841	14.8742	19.0051	16.2336	15.669	15.2396	14.7236	17.0464	16.7542	15.5687	19.3201	15.5971	17.3806	21.7121	17.1835	16.3236	16.655
D_C24	Group4	15.9128	12.1821	15.9928	13.3587	18.3607	15.8054	16.755	15.7068	18.3248	15.4068	17.6301	15.6826	19.0588	18.0782	15.3672	17.5891	20.5978	15.2277	17.1691	12.9061	16.1129	16.793	17.9375	18.1526	15.6106	13.591	20.9865	12.0999	13.2452	20.0221	18.8309	12.0944	13.8672	17.7618	14.8858	15.569	15.8134	14.1177	15.5502	17.5838	16.3827	17.1327	14.7272	17.0107	18.8494	17.9077	14.9216	16.3123
[truncated: 20 more columns]

## Sheet: Plan2
Sample_Name	Group	Treatment	Subtype	Add_Characteristic
A_C94	Group1	Treatment1	Subtype_alfa	CharacteristicA
A_C51	Group1	Treatment1	Subtype_alfa	CharacteristicA
A_C95	Group1	Treatment1	Subtype_alfa	CharacteristicA
A_C50	Group1	Treatment1	Subtype_alfa	CharacteristicA
A_C96	Group1	Treatment1	Subtype_alfa	CharacteristicA
A_C49	Group1	Treatment1	Subtype_alfa	CharacteristicA
A_C48	Group1	Treatment1	Subtype_alfa	CharacteristicA
A_C01	Group1	Treatment1	Subtype_alfa	CharacteristicA
A_C02	Group1	Treatment1	Subtype_alfa	CharacteristicB
A_C46	Group1	Treatment1	Subtype_alfa	CharacteristicB
A_C03	Group1	Treatment1	Subtype_alfa	CharacteristicB
A_C91	Group1	Treatment1	Subtype_alfa	CharacteristicB
A_C54	Group1	Treatment1	Subtype_alfa	CharacteristicB
A_C92	Group1	Treatment1	Subtype_alfa	CharacteristicB
A_C53	Group1	Treatment1	Subtype_alfa	CharacteristicB
A_C93	Group1	Treatment1	Subtype_alfa	CharacteristicB
A_C52	Group1	Treatment1	Subtype_alfa	CharacteristicB
A_C45	Group1	Treatment1	Subtype_alfa	CharacteristicB
A_C04	Group1	Treatment1	Subtype_beta	CharacteristicA
A_C44	Group1	Treatment1	Subtype_beta	CharacteristicA
A_C05	Group1	Treatment1	Subtype_beta	CharacteristicA
A_C43	Group1	Treatment1	Subtype_beta	CharacteristicA
A_C06	Group1	Treatment1	Subtype_beta	CharacteristicA
A_C88	Group1	Treatment1	Subtype_beta	CharacteristicA
A_C57	Group1	Treatment1	Subtype_beta	CharacteristicA
A_C89	Group1	Treatment1	Subtype_beta	CharacteristicA
A_C56	Group1	Treatment1	Subtype_beta	CharacteristicA
A_C90	Group1	Treatment1	Subtype_beta	CharacteristicB
A_C55	Group1	Treatment1	Subtype_beta	CharacteristicB
A_C42	Group1	Treatment1	Subtype_beta	CharacteristicB
A_C07	Group1	Treatment1	Subtype_beta	CharacteristicB
A_C41	Group1	Treatment1	Subtype_beta	CharacteristicB
A_C08	Group1	Treatment1	Subtype_beta	CharacteristicB
A_C40	Group1	Treatment1	Subtype_beta	CharacteristicB
A_C09	Group1	Treatment1	Subtype_beta	CharacteristicB
A_C60	Group1	Treatment1	Subtype_beta	CharacteristicB
A_C86	Group1	Treatment1	Subtype_beta	CharacteristicB
A_C59	Group1	Treatment1	Subtype_beta	CharacteristicA
A_C87	Group1	Treatment1	Subtype_beta	CharacteristicA
A_C58	Group1	Treatment1	Subtype_beta	CharacteristicA
A_C39	Group1	Treatment1	Subtype_beta	CharacteristicA
A_C10	Group1	Treatment1	Subtype_gamma	CharacteristicA
A_C38	Group1	Treatment1	Subtype_gamma	CharacteristicA
A_C11	Group1	Treatment1	Subtype_gamma	CharacteristicA
A_C37	Group1	Treatment1	Subtype_gamma	CharacteristicA
A_C12	Group1	Treatment1	Subtype_gamma	CharacteristicA
A_C82	Group1	Treatment1	Subtype_gamma	CharacteristicB
A_C63	Group1	Treatment1	Subtype_gamma	CharacteristicB
A_C83	Group1	Treatment1	Subtype_gamma	CharacteristicB
A_C62	Group1	Treatment1	Subtype_gamma	CharacteristicB
A_C61	Group1	Treatment1	Subtype_gamma	CharacteristicB
A_C36	Group1	Treatment1	Subtype_gamma	CharacteristicB
A_C13	Group1	Treatment1	Subtype_gamma	CharacteristicB
A_C35	Group1	Treatment1	Subtype_gamma	CharacteristicB
A_C14	Group1	Treatment1	Subtype_gamma	CharacteristicB
A_C15	Group1	Treatment1	Subtype_gamma	CharacteristicB
A_C79	Group1	Treatment1	Subtype_gamma	CharacteristicA
A_C66	Group1	Treatment1	Subtype_gamma	CharacteristicA
A_C80	Group1	Treatment1	Subtype_gamma	CharacteristicA
A_C65	Group1	Treatment1	Subtype_gamma	CharacteristicA
A_C81	Group1	Treatment1	Subtype_gamma	CharacteristicA
A_C33	Group1	Treatment1	Subtype_gamma	CharacteristicA
A_C32	Group1	Treatment1	Subtype_gamma	CharacteristicA
A_C17	Group1	Treatment1	Subtype_gamma	CharacteristicA
A_C31	Group1	Treatment1	Subtype_gamma	CharacteristicA
A_C18	Group1	Treatment1	Subtype_alfa	CharacteristicB
A_C76	Group1	Treatment1	Subtype_alfa	CharacteristicB
A_C69	Group1	Treatment1	Subtype_alfa	CharacteristicB
A_C77	Group1	Treatment1	Subtype_alfa	CharacteristicB
A_C68	Group1	Treatment1	Subtype_alfa	CharacteristicB
A_C78	Group1	Treatment1	Subtype_alfa	CharacteristicB
A_C67	Group1	Treatment1	Subtype_alfa	CharacteristicB
A_C30	Group1	Treatment1	Subtype_alfa	CharacteristicB
A_C19	Group1	Treatment1	Subtype_alfa	CharacteristicB
A_C29	Group1	Treatment1	Subtype_alfa	CharacteristicB
A_C20	Group1	Treatment1	Subtype_alfa	CharacteristicA
A_C28	Group1	Treatment1	Subtype_alfa	CharacteristicA
A_C21	Group1	Treatment1	Subtype_alfa	CharacteristicA
A_C73	Group1	Treatment1	Subtype_alfa	CharacteristicA
A_C72	Group1	Treatment1	Subtype_alfa	CharacteristicA
A_C74	Group1	Treatment1	Subtype_alfa	CharacteristicA
A_C71	Group1	Treatment1	Subtype_alfa	CharacteristicA
A_C75	Group1	Treatment1	Subtype_alfa	CharacteristicA
A_C70	Group1	Treatment1	Subtype_alfa	CharacteristicA
A_C27	Group1	Treatment1	Subtype_beta	CharacteristicB
A_C22	Group1	Treatment1	Subtype_beta	CharacteristicB
A_C26	Group1	Treatment1	Subtype_beta	CharacteristicB
A_C23	Group1	Treatment1	Subtype_beta	CharacteristicB
A_C25	Group1	Treatment1	Subtype_beta	CharacteristicB
A_C24	Group1	Treatment1	Subtype_beta	CharacteristicB
B_C94	Group2	Treatment1	Subtype_beta	CharacteristicB
B_C95	Group2	Treatment1	Subtype_beta	CharacteristicB
B_C96	Group2	Treatment1	Subtype_beta	CharacteristicB
B_C49	Group2	Treatment1	Subtype_beta	CharacteristicB
B_C01	Group2	Treatment1	Subtype_beta	CharacteristicA
B_C02	Group2	Treatment1	Subtype_beta	CharacteristicA
B_C03	Group2	Treatment1	Subtype_beta	CharacteristicA
B_C91	Group2	Treatment1	Subtype_beta	CharacteristicA
B_C92	Group2	Treatment1	Subtype_beta	CharacteristicA
B_C53	Group2	Treatment1	Subtype_beta	CharacteristicA
B_C52	Group2	Treatment1	Subtype_beta	CharacteristicA
B_C45	Group2	Treatment1	Subtype_beta	CharacteristicA
B_C04	Group2	Treatment1	Subtype_beta	CharacteristicA
B_C44	Group2	Treatment1	Subtype_beta	CharacteristicB
B_C43	Group2	Treatment1	Subtype_beta	CharacteristicB
B_C06	Group2	Treatment1	Subtype_beta	CharacteristicB
B_C57	Group2	Treatment1	Subtype_beta	CharacteristicB
B_C89	Group2	Treatment1	Subtype_gamma	CharacteristicB
B_C90	Group2	Treatment1	Subtype_gamma	CharacteristicB
B_C55	Group2	Treatment1	Subtype_gamma	CharacteristicB
B_C07	Group2	Treatment2	Subtype_gamma	CharacteristicB
B_C41	Group2	Treatment2	Subtype_gamma	CharacteristicB
B_C08	Group2	Treatment2	Subtype_gamma	CharacteristicB
B_C40	Group2	Treatment2	Subtype_gamma	CharacteristicA
B_C85	Group2	Treatment2	Subtype_gamma	CharacteristicA
B_C60	Group2	Treatment2	Subtype_gamma	CharacteristicA
B_C86	Group2	Treatment2	Subtype_gamma	CharacteristicA
B_C59	Group2	Treatment2	Subtype_gamma	CharacteristicA
B_C87	Group2	Treatment2	Subtype_gamma	CharacteristicA
B_C58	Group2	Treatment2	Subtype_gamma	CharacteristicA
B_C39	Group2	Treatment2	Subtype_gamma	CharacteristicA
B_C10	Group2	Treatment2	Subtype_gamma	CharacteristicA
B_C38	Group2	Treatment2	Subtype_gamma	CharacteristicB
B_C11	Group2	Treatment2	Subtype_gamma	CharacteristicB
B_C37	Group2	Treatment2	Subtype_gamma	CharacteristicB
B_C12	Group2	Treatment2	Subtype_gamma	CharacteristicB
B_C63	Group2	Treatment2	Subtype_gamma	CharacteristicB
B_C83	Group2	Treatment2	Subtype_gamma	CharacteristicB
B_C62	Group2	Treatment2	Subtype_gamma	CharacteristicB
B_C84	Group2	Treatment2	Subtype_gamma	CharacteristicB
B_C61	Group2	Treatment2	Subtype_gamma	CharacteristicB
B_C36	Group2	Treatment2	Subtype_alfa	CharacteristicB
B_C13	Group2	Treatment2	Subtype_alfa	CharacteristicA
B_C35	Group2	Treatment2	Subtype_alfa	CharacteristicA
B_C34	Group2	Treatment2	Subtype_alfa	CharacteristicA
B_C15	Group2	Treatment2	Subtype_alfa	CharacteristicA
B_C79	Group2	Treatment2	Subtype_alfa	CharacteristicA
B_C66	Group2	Treatment2	Subtype_alfa	CharacteristicA
B_C80	Group2	Treatment2	Subtype_alfa	CharacteristicA
B_C65	Group2	Treatment2	Subtype_alfa	CharacteristicA
B_C81	Group2	Treatment2	Subtype_alfa	CharacteristicA
B_C64	Group2	Treatment2	Subtype_alfa	CharacteristicB
B_C33	Group2	Treatment2	Subtype_alfa	CharacteristicB
B_C16	Group2	Treatment2	Subtype_alfa	CharacteristicB
B_C32	Group2	Treatment2	Subtype_alfa	CharacteristicB
B_C17	Group2	Treatment2	Subtype_alfa	CharacteristicB
B_C31	Group2	Treatment2	Subtype_alfa	CharacteristicB
B_C18	Group2	Treatment2	Subtype_alfa	CharacteristicB
B_C76	Group2	Treatment2	Subtype_alfa	CharacteristicB
B_C69	Group2	Treatment2	Subtype_alfa	CharacteristicB
B_C77	Group2	Treatment2	Subtype_beta	CharacteristicB
B_C68	Group2	Treatment2	Subtype_beta	CharacteristicA
B_C78	Group2	Treatment2	Subtype_beta	CharacteristicA
B_C30	Group2	Treatment2	Subtype_beta	CharacteristicA
B_C29	Group2	Treatment2	Subtype_beta	CharacteristicA
B_C20	Group2	Treatment2	Subtype_beta	CharacteristicA
B_C28	Group2	Treatment2	Subtype_beta	CharacteristicA
B_C21	Group2	Treatment2	Subtype_beta	CharacteristicA
B_C73	Group2	Treatment2	Subtype_beta	CharacteristicA
B_C72	Group2	Treatment2	Subtype_beta	CharacteristicA
B_C74	Group2	Treatment2	Subtype_beta	CharacteristicB
B_C71	Group2	Treatment2	Subtype_beta	CharacteristicB
B_C75	Group2	Treatment2	Subtype_beta	CharacteristicB
B_C27	Group2	Treatment2	Subtype_beta	CharacteristicB
B_C26	Group2	Treatment2	Subtype_beta	CharacteristicB
B_C23	Group2	Treatment2	Subtype_beta	CharacteristicB
B_C24	Group2	Treatment2	Subtype_beta	CharacteristicB
C_C51	Group3	Treatment2	Subtype_beta	CharacteristicB
C_C95	Group3	Treatment2	Subtype_beta	CharacteristicB
C_C50	Group3	Treatment2	Subtype_beta	CharacteristicB
C_C96	Group3	Treatment2	Subtype_beta	CharacteristicA
C_C49	Group3	Treatment2	Subtype_beta	CharacteristicA
C_C01	Group3	Treatment2	Subtype_beta	CharacteristicA
C_C02	Group3	Treatment2	Subtype_gamma	CharacteristicA
C_C03	Group3	Treatment2	Subtype_gamma	CharacteristicA
C_C91	Group3	Treatment2	Subtype_gamma	CharacteristicA
C_C54	Group3	Treatment2	Subtype_gamma	CharacteristicA
C_C53	Group3	Treatment2	Subtype_gamma	CharacteristicA
C_C93	Group3	Treatment2	Subtype_gamma	CharacteristicA
C_C52	Group3	Treatment2	Subtype_gamma	CharacteristicB
C_C04	Group3	Treatment2	Subtype_gamma	CharacteristicB
C_C05	Group3	Treatment2	Subtype_gamma	CharacteristicB
C_C06	Group3	Treatment2	Subtype_gamma	CharacteristicB
C_C88	Group3	Treatment2	Subtype_gamma	CharacteristicB
C_C57	Group3	Treatment2	Subtype_gamma	CharacteristicB
C_C89	Group3	Treatment2	Subtype_gamma	CharacteristicB
C_C56	Group3	Treatment2	Subtype_gamma	CharacteristicB
C_C90	Group3	Treatment2	Subtype_gamma	CharacteristicB
C_C42	Group3	Treatment2	Subtype_gamma	CharacteristicB
C_C07	Group3	Treatment2	Subtype_gamma	CharacteristicA
C_C08	Group3	Treatment2	Subtype_gamma	CharacteristicA
C_C09	Group3	Treatment2	Subtype_gamma	CharacteristicA
C_C85	Group3	Treatment2	Subtype_gamma	CharacteristicA
C_C60	Group3	Treatment2	Subtype_gamma	CharacteristicA
C_C86	Group3	Treatment2	Subtype_gamma	CharacteristicA
C_C59	Group3	Treatment2	Subtype_gamma	CharacteristicA
C_C87	Group3	Treatment2	Subtype_gamma	CharacteristicA
C_C58	Group3	Treatment2	Subtype_alfa	CharacteristicA
C_C10	Group3	Treatment2	Subtype_alfa	CharacteristicB
C_C11	Group3	Treatment2	Subtype_alfa	CharacteristicB
C_C12	Group3	Treatment2	Subtype_alfa	CharacteristicB
C_C82	Group3	Treatment2	Subtype_alfa	CharacteristicB
C_C63	Group3	Treatment2	Subtype_alfa	CharacteristicB
C_C83	Group3	Treatment2	Subtype_alfa	CharacteristicB
C_C62	Group3	Treatment2	Subtype_alfa	CharacteristicB
C_C84	Group3	Treatment2	Subtype_alfa	CharacteristicB
C_C61	Group3	Treatment2	Subtype_alfa	CharacteristicB
C_C13	Group3	Treatment2	Subtype_alfa	CharacteristicB
C_C35	Group3	Treatment3	Subtype_alfa	CharacteristicA
C_C14	Group3	Treatment3	Subtype_alfa	CharacteristicA
C_C15	Group3	Treatment3	Subtype_alfa	CharacteristicA
C_C79	Group3	Treatment3	Subtype_alfa	CharacteristicA
C_C66	Group3	Treatment3	Subtype_alfa	CharacteristicA
C_C80	Group3	Treatment3	Subtype_alfa	CharacteristicA
C_C65	Group3	Treatment3	Subtype_alfa	CharacteristicA
C_C64	Group3	Treatment3	Subtype_alfa	CharacteristicA
C_C16	Group3	Treatment3	Subtype_beta	CharacteristicA
C_C32	Group3	Treatment3	Subtype_beta	CharacteristicB
C_C17	Group3	Treatment3	Subtype_beta	CharacteristicB
C_C31	Group3	Treatment3	Subtype_beta	CharacteristicB
C_C18	Group3	Treatment3	Subtype_beta	CharacteristicB
C_C69	Group3	Treatment3	Subtype_beta	CharacteristicB
C_C68	Group3	Treatment3	Subtype_beta	CharacteristicB
C_C78	Group3	Treatment3	Subtype_beta	CharacteristicB
C_C67	Group3	Treatment3	Subtype_beta	CharacteristicB
C_C30	Group3	Treatment3	Subtype_beta	CharacteristicB
C_C19	Group3	Treatment3	Subtype_beta	CharacteristicB
C_C20	Group3	Treatment3	Subtype_beta	CharacteristicA
C_C21	Group3	Treatment3	Subtype_beta	CharacteristicA
C_C73	Group3	Treatment3	Subtype_beta	CharacteristicA
C_C72	Group3	Treatment3	Subtype_beta	CharacteristicA
C_C74	Group3	Treatment3	Subtype_beta	CharacteristicA
C_C71	Group3	Treatment3	Subtype_beta	CharacteristicA
C_C75	Group3	Treatment3	Subtype_beta	CharacteristicA
C_C70	Group3	Treatment3	Subtype_beta	CharacteristicA
C_C27	Group3	Treatment3	Subtype_beta	CharacteristicA
C_C22	Group3	Treatment3	Subtype_beta	CharacteristicB
C_C26	Group3	Treatment3	Subtype_beta	CharacteristicB
C_C23	Group3	Treatment3	Subtype_beta	CharacteristicB
C_C24	Group3	Treatment3	Subtype_gamma	CharacteristicB
D_C94	Group4	Treatment3	Subtype_gamma	CharacteristicB
D_C51	Group4	Treatment3	Subtype_gamma	CharacteristicB
D_C95	Group4	Treatment3	Subtype_gamma	CharacteristicB
D_C50	Group4	Treatment3	Subtype_gamma	CharacteristicB
D_C96	Group4	Treatment3	Subtype_gamma	CharacteristicB
D_C49	Group4	Treatment3	Subtype_gamma	CharacteristicB
D_C01	Group4	Treatment3	Subtype_gamma	CharacteristicA
D_C47	Group4	Treatment3	Subtype_gamma	CharacteristicA
D_C02	Group4	Treatment3	Subtype_gamma	CharacteristicA
D_C46	Group4	Treatment3	Subtype_gamma	CharacteristicA
D_C03	Group4	Treatment3	Subtype_gamma	CharacteristicA
D_C91	Group4	Treatment3	Subtype_gamma	CharacteristicA
D_C54	Group4	Treatment3	Subtype_gamma	CharacteristicA
D_C53	Group4	Treatment3	Subtype_gamma	CharacteristicA
D_C93	Group4	Treatment3	Subtype_gamma	CharacteristicA
D_C52	Group4	Treatment3	Subtype_gamma	CharacteristicB
D_C45	Group4	Treatment3	Subtype_gamma	CharacteristicB
D_C04	Group4	Treatment3	Subtype_gamma	CharacteristicB
D_C44	Group4	Treatment3	Subtype_gamma	CharacteristicB
D_C43	Group4	Treatment3	Subtype_gamma	CharacteristicB
D_C06	Group4	Treatment3	Subtype_gamma	CharacteristicB
D_C88	Group4	Treatment3	Subtype_gamma	CharacteristicB
D_C57	Group4	Treatment3	Subtype_gamma	CharacteristicB
D_C89	Group4	Treatment3	Subtype_alfa	CharacteristicB
D_C56	Group4	Treatment3	Subtype_alfa	CharacteristicB
D_C90	Group4	Treatment3	Subtype_alfa	CharacteristicA
D_C55	Group4	Treatment3	Subtype_alfa	CharacteristicA
D_C42	Group4	Treatment3	Subtype_alfa	CharacteristicA
D_C07	Group4	Treatment3	Subtype_alfa	CharacteristicA
D_C41	Group4	Treatment3	Subtype_alfa	CharacteristicA
D_C08	Group4	Treatment3	Subtype_alfa	CharacteristicA
D_C40	Group4	Treatment3	Subtype_alfa	CharacteristicA
D_C09	Group4	Treatment3	Subtype_alfa	CharacteristicA
D_C85	Group4	Treatment3	Subtype_alfa	CharacteristicA
D_C60	Group4	Treatment3	Subtype_alfa	CharacteristicB
D_C86	Group4	Treatment3	Subtype_alfa	CharacteristicB
D_C59	Group4	Treatment3	Subtype_alfa	CharacteristicB
D_C87	Group4	Treatment3	Subtype_alfa	CharacteristicB
D_C58	Group4	Treatment3	Subtype_alfa	CharacteristicB
D_C39	Group4	Treatment3	Subtype_alfa	CharacteristicB
D_C10	Group4	Treatment3	Subtype_alfa	CharacteristicB
D_C38	Group4	Treatment3	Subtype_alfa	CharacteristicB
D_C11	Group4	Treatment3	Subtype_beta	CharacteristicB
D_C37	Group4	Treatment3	Subtype_beta	CharacteristicB
D_C12	Group4	Treatment3	Subtype_beta	CharacteristicA
D_C82	Group4	Treatment3	Subtype_beta	CharacteristicA
D_C63	Group4	Treatment3	Subtype_beta	CharacteristicA
D_C83	Group4	Treatment3	Subtype_beta	CharacteristicA
D_C62	Group4	Treatment3	Subtype_beta	CharacteristicA
D_C84	Group4	Treatment3	Subtype_beta	CharacteristicA
D_C13	Group4	Treatment3	Subtype_beta	CharacteristicA
D_C35	Group4	Treatment3	Subtype_beta	CharacteristicA
D_C14	Group4	Treatment3	Subtype_beta	CharacteristicA
D_C15	Group4	Treatment3	Subtype_beta	CharacteristicB
D_C79	Group4	Treatment3	Subtype_beta	CharacteristicB
D_C66	Group4	Treatment3	Subtype_beta	CharacteristicB
D_C80	Group4	Treatment3	Subtype_beta	CharacteristicB
D_C65	Group4	Treatment3	Subtype_beta	CharacteristicB
D_C81	Group4	Treatment3	Subtype_beta	CharacteristicB
D_C33	Group4	Treatment3	Subtype_beta	CharacteristicB
D_C16	Group4	Treatment3	Subtype_beta	CharacteristicB
D_C32	Group4	Treatment3	Subtype_beta	CharacteristicB
D_C17	Group4	Treatment3	Subtype_beta	CharacteristicB
D_C31	Group4	Treatment3	Subtype_beta	CharacteristicA
D_C18	Group4	Treatment3	Subtype_beta	CharacteristicA
D_C76	Group4	Treatment3	Subtype_gamma	CharacteristicA
D_C69	Group4	Treatment3	Subtype_gamma	CharacteristicA
D_C77	Group4	Treatment3	Subtype_gamma	CharacteristicA
D_C68	Group4	Treatment3	Subtype_gamma	CharacteristicA
D_C78	Group4	Treatment3	Subtype_gamma	CharacteristicA
D_C67	Group4	Treatment3	Subtype_gamma	CharacteristicA
D_C30	Group4	Treatment3	Subtype_gamma	CharacteristicA
D_C29	Group4	Treatment3	Subtype_gamma	CharacteristicB
D_C20	Group4	Treatment3	Subtype_gamma	CharacteristicB
D_C28	Group4	Treatment3	Subtype_gamma	CharacteristicB
D_C21	Group4	Treatment3	Subtype_gamma	CharacteristicB
D_C73	Group4	Treatment3	Subtype_gamma	CharacteristicB
D_C72	Group4	Treatment3	Subtype_gamma	CharacteristicB
D_C74	Group4	Treatment3	Subtype_gamma	CharacteristicB
D_C71	Group4	Treatment3	Subtype_gamma	CharacteristicB
D_C75	Group4	Treatment3	Subtype_gamma	CharacteristicB
D_C70	Group4	Treatment3	Subtype_gamma	CharacteristicB
D_C27	Group4	Treatment3	Subtype_gamma	CharacteristicA
D_C22	Group4	Treatment3	Subtype_gamma	CharacteristicA
D_C26	Group4	Treatment3	Subtype_gamma	CharacteristicA
D_C23	Group4	Treatment3	Subtype_gamma	CharacteristicA
D_C25	Group4	Treatment3	Subtype_gamma	CharacteristicA
D_C24	Group4	Treatment3	Subtype_gamma	CharacteristicA
